# Supplementary material for: Dissolved storage glycans shaped the community composition of abundant bacterioplankton clades during a North Sea spring phytoplankton bloom
Source: Microbiome. 2023 Apr 17;11:77. doi: 10.1186/s40168-023-01517-x (PMC10108472; doi:10.1186/s40168-023-01517-x)
Supplement: Supplementary file 5 — Additional file 4: Wind vector components, direction and speed data at 10 m above the sea surface. [file 40168_2023_1517_MOESM4_ESM.xls]

## Sheet: Additional file 4
Additional file 4 : The wind components at 10m above the sea surface are given. The U wind component is parallel to the x-axis (i.e. longitude). A positive U wind comes from the west, and a negative U wind comes from the east. The V wind component is parallel to the y- axis (i.e. latitude). A positive V wind comes from the south, and a negative V wind comes from the north.
date [d-m-yyy-h]	U component	V component	direction [degrees]	speed [m/s]
1-3-2020-1	7.74382	12.1772	57.5466	14.4309
1-3-2020-2	6.99675	12.3218	60.4106	14.1697
1-3-2020-3	7.26573	12.5118	59.8559	14.4685
1-3-2020-4	7.47231	12.5093	59.1485	14.5712
1-3-2020-5	7.60722	12.1524	57.9541	14.337
1-3-2020-6	7.24043	11.593	58.0132	13.6683
1-3-2020-7	6.20414	11.3799	61.4014	12.9612
1-3-2020-8	6.7615	11.5187	59.5869	13.3566
1-3-2020-9	7.73118	11.2237	55.4399	13.6287
1-3-2020-10	8.85516	10.357	49.4697	13.6265
1-3-2020-11	7.759	10.2487	52.8718	12.8545
1-3-2020-12	7.7219	10.7833	54.3937	13.263
1-3-2020-13	9.14859	10.4702	48.8538	13.904
1-3-2020-14	9.93024	9.6084	44.0563	13.8178
1-3-2020-15	9.41589	8.54089	42.2103	12.7124
1-3-2020-16	8.92177	8.31368	42.9794	12.1949
1-3-2020-17	7.81465	8.18396	46.3224	11.3157
1-3-2020-18	7.69576	8.48554	47.7943	11.4555
1-3-2020-19	6.68476	8.28063	51.0869	10.6421
1-3-2020-20	4.94018	7.85346	57.8283	9.27805
1-3-2020-21	4.23611	8.02367	62.1681	9.07325
1-3-2020-22	4.50762	7.72704	59.7426	8.94571
1-3-2020-23	4.2319	7.51635	60.6194	8.6258
2-3-2020-0	4.01266	7.33871	61.331	8.3641
2-3-2020-1	3.83475	7.21477	62.0087	8.17057
2-3-2020-2	3.02106	7.35358	67.6657	7.94996
2-3-2020-3	2.62223	7.77662	71.3662	8.20682
2-3-2020-4	3.13321	7.87081	68.2935	8.47152
2-3-2020-5	3.5995	7.6312	64.7476	8.43751
2-3-2020-6	3.62142	7.26104	63.4924	8.11402
2-3-2020-7	3.38532	7.36928	65.3268	8.10967
2-3-2020-8	2.86929	7.88238	69.9978	8.38837
2-3-2020-9	2.54297	8.07654	72.5229	8.46742
2-3-2020-10	1.22842	6.83222	79.8072	6.94178
2-3-2020-11	0.38606	6.6331	86.669	6.64433
2-3-2020-12	-1.4226	6.06547	103.2	6.23007
2-3-2020-13	-2.06175	5.47553	110.633	5.85083
2-3-2020-14	-2.52719	4.68894	118.323	5.32662
2-3-2020-15	-2.88555	3.69001	128.025	4.68429
2-3-2020-16	-2.66969	3.17031	130.1	4.14465
2-3-2020-17	-2.94458	2.79024	136.542	4.0566
2-3-2020-18	-3.80633	2.56384	146.037	4.58927
2-3-2020-19	-4.88815	2.94805	148.906	5.70833
2-3-2020-20	-5.15966	3.82635	143.44	6.42363
2-3-2020-21	-4.8578	3.87675	141.409	6.2151
2-3-2020-22	-2.18823	5.52345	111.612	5.94112
2-3-2020-23	-0.11901	4.9079	91.3891	4.90934
3-3-2020-0	1.6399	3.67762	65.9673	4.02668
3-3-2020-1	4.0017	2.0681	27.3302	4.50451
3-3-2020-2	5.84156	-0.2239	-2.195	5.84585
3-3-2020-3	6.77667	-1.68553	-13.9675	6.98314
3-3-2020-4	6.705	-2.00529	-16.6505	6.99844
3-3-2020-5	6.37025	-1.44344	-12.7671	6.53174
3-3-2020-6	6.51697	-0.76592	-6.70305	6.56182
3-3-2020-7	6.63755	-0.69156	-5.94813	6.67348
3-3-2020-8	6.15692	-0.24291	-2.25933	6.16171
3-3-2020-9	5.82639	0.51145	5.01666	5.84879
3-3-2020-10	5.82301	1.11626	10.8518	5.92904
3-3-2020-11	5.83651	1.16832	11.3195	5.9523
3-3-2020-12	5.61474	1.40462	14.0452	5.78777
3-3-2020-13	5.48489	1.38397	14.1615	5.6568
3-3-2020-14	5.0245	1.12287	12.5974	5.14844
3-3-2020-15	4.4486	1.31043	16.4135	4.63759
3-3-2020-16	4.04639	1.50625	20.4176	4.31765
3-3-2020-17	3.75886	1.51534	21.9562	4.05281
3-3-2020-18	4.05145	2.1689	28.1619	4.59547
3-3-2020-19	4.66446	2.76545	30.6627	5.42263
3-3-2020-20	5.30613	2.82742	28.0513	6.01243
3-3-2020-21	5.70328	2.84064	26.4766	6.37155
3-3-2020-22	5.28084	2.11106	21.7895	5.68716
3-3-2020-23	5.65184	1.41619	14.0671	5.82657
4-3-2020-0	5.71761	1.42197	13.9661	5.89178
4-3-2020-1	5.1493	1.84832	19.7454	5.47098
4-3-2020-2	4.92163	2.13915	23.4918	5.36641
4-3-2020-3	5.07088	1.99126	21.4392	5.44784
4-3-2020-4	5.26144	1.86154	19.4842	5.58105
4-3-2020-5	5.21675	1.97391	20.7256	5.57771
4-3-2020-6	5.10124	2.44734	25.6295	5.65793
4-3-2020-7	4.86177	3.2331	33.6241	5.83864
4-3-2020-8	4.86683	3.76603	37.7333	6.15378
4-3-2020-9	5.03041	4.04199	38.7823	6.45312
4-3-2020-10	5.41659	3.22401	30.7615	6.30347
4-3-2020-11	5.48489	2.47957	24.3264	6.01933
4-3-2020-12	5.12737	1.86897	20.0272	5.45738
4-3-2020-13	5.03462	1.47155	16.2929	5.24527
4-3-2020-14	4.99331	0.89153	10.1232	5.07227
4-3-2020-15	4.82298	0.95597	11.2114	4.91681
4-3-2020-16	4.8449	1.17906	13.6777	4.98631
4-3-2020-17	4.79347	1.27077	14.8478	4.95905
4-3-2020-18	4.72938	1.44428	16.9819	4.945
4-3-2020-19	4.76649	1.77478	20.4226	5.08618
4-3-2020-20	4.8761	1.96564	21.9552	5.25738
4-3-2020-21	5.07172	2.06645	22.1682	5.47655
4-3-2020-22	4.95368	2.17799	23.7337	5.41134
4-3-2020-23	4.58604	2.468	28.2871	5.20795
5-3-2020-0	4.1948	2.3515	29.2739	4.80894
5-3-2020-1	3.44098	2.31514	33.9332	4.14731
5-3-2020-2	2.8305	2.43247	40.675	3.73211
5-3-2020-3	2.18292	2.73157	51.3701	3.49666
5-3-2020-4	1.5345	3.11743	63.7921	3.47463
5-3-2020-5	1.04292	3.12486	71.5436	3.2943
5-3-2020-6	0.35149	2.92409	83.1457	2.94514
5-3-2020-7	-1.36948	2.44982	119.206	2.80662
5-3-2020-8	-2.5879	2.71753	133.6	3.75263
5-3-2020-9	-3.15453	3.02076	136.241	4.36761
5-3-2020-10	-4.41174	1.80618	157.736	4.76715
5-3-2020-11	-5.55259	1.25012	167.312	5.69158
5-3-2020-12	-6.3022	0.54037	175.099	6.32532
5-3-2020-13	-6.841	-0.42881	-176.413	6.85443
5-3-2020-14	-7.02313	-0.85846	-173.031	7.0754
5-3-2020-15	-7.19261	-1.24266	-170.198	7.29917
5-3-2020-16	-7.86127	-1.53515	-168.95	8.00976
5-3-2020-17	-8.51644	-1.45418	-170.31	8.6397
5-3-2020-18	-9.12354	-1.34099	-171.638	9.22156
5-3-2020-19	-9.22979	-1.65331	-169.844	9.3767
5-3-2020-20	-9.39505	-2.14988	-167.111	9.63789
5-3-2020-21	-9.277	-2.10939	-167.19	9.51379
5-3-2020-22	-8.9802	-3.37933	-159.378	9.59499
5-3-2020-23	-8.75	-3.63629	-157.433	9.4755
6-3-2020-0	-8.83264	-3.69	-157.326	9.57244
6-3-2020-1	-9.10415	-3.96266	-156.478	9.92916
6-3-2020-2	-8.92455	-4.12543	-155.191	9.83193
6-3-2020-3	-8.52993	-4.58647	-151.733	9.6848
6-3-2020-4	-8.11086	-5.8184	-144.346	9.98198
6-3-2020-5	-7.86296	-6.54219	-140.239	10.2287
6-3-2020-6	-7.78201	-6.87765	-138.53	10.3857
6-3-2020-7	-7.67071	-7.30895	-136.383	10.5953
6-3-2020-8	-7.61084	-7.9559	-133.73	11.0101
6-3-2020-9	-8.21289	-8.62185	-133.608	11.9075
6-3-2020-10	-6.60069	-8.89451	-126.579	11.0762
6-3-2020-11	-5.91348	-9.40678	-122.155	11.1111
6-3-2020-12	-5.52055	-9.49354	-120.178	10.982
6-3-2020-13	-4.89405	-8.91434	-118.767	10.1694
6-3-2020-14	-4.29285	-8.58136	-116.577	9.59522
6-3-2020-15	-3.98846	-8.46404	-115.231	9.3567
6-3-2020-16	-3.88221	-8.41364	-114.769	9.26612
6-3-2020-17	-3.46061	-8.43264	-112.312	9.11511
6-3-2020-18	-3.13008	-8.46734	-110.288	9.02736
6-3-2020-19	-2.7245	-8.40703	-107.956	8.83748
6-3-2020-20	-1.98333	-8.11288	-103.737	8.35179
6-3-2020-21	-1.08195	-7.61466	-98.0869	7.69114
6-3-2020-22	0.92149	-7.09825	-82.6033	7.15781
6-3-2020-23	1.8448	-7.13461	-75.5025	7.36926
7-3-2020-0	2.24869	-7.0272	-72.2554	7.37822
7-3-2020-1	2.65933	-6.78098	-68.5861	7.2838
7-3-2020-2	3.2639	-6.66778	-63.9181	7.42377
7-3-2020-3	3.27234	-6.45213	-63.1072	7.23451
7-3-2020-4	3.50506	-6.17534	-60.4212	7.10072
7-3-2020-5	3.45868	-5.69777	-58.7413	6.66536
7-3-2020-6	3.4688	-5.15162	-56.046	6.21062
7-3-2020-7	4.06241	-5.03017	-51.0753	6.46574
7-3-2020-8	3.77151	-4.44353	-49.6766	5.82831
7-3-2020-9	3.8415	-3.72883	-44.1473	5.35362
7-3-2020-10	3.84487	-1.57481	-22.2734	4.15488
7-3-2020-11	4.69987	-0.49326	-5.99136	4.72568
7-3-2020-12	5.44189	-0.15533	-1.63497	5.44411
7-3-2020-13	4.44523	0.91879	11.6781	4.53919
7-3-2020-14	3.63575	2.57376	35.2948	4.45454
7-3-2020-15	3.33305	3.69497	47.9479	4.97615
7-3-2020-16	3.12309	4.20063	53.3699	5.2344
7-3-2020-17	3.10201	5.23922	59.3713	6.08867
7-3-2020-18	3.66948	6.36126	60.0216	7.34375
7-3-2020-19	4.10795	7.25443	60.4785	8.33679
7-3-2020-20	3.73441	8.27567	65.7126	9.07924
7-3-2020-21	3.85499	8.98624	66.7812	9.77821
7-3-2020-22	4.05988	9.2936	66.402	10.1417
7-3-2020-23	3.77573	9.58692	68.5034	10.3036
8-3-2020-0	4.0523	9.88106	67.7011	10.6797
8-3-2020-1	4.53376	9.83644	65.2543	10.831
8-3-2020-2	4.02531	10.1802	68.4258	10.9471
8-3-2020-3	4.08518	10.5834	68.8934	11.3444
8-3-2020-4	3.89715	10.8527	70.2471	11.5312
8-3-2020-5	3.7049	11.1518	71.6223	11.7512
8-3-2020-6	3.73104	11.1568	71.5091	11.7641
8-3-2020-7	3.73862	11.1469	71.4587	11.7571
8-3-2020-8	3.82632	11.3997	71.4456	12.0247
8-3-2020-9	4.8702	11.3815	66.8337	12.3797
8-3-2020-10	5.55235	11.1303	63.4878	12.4384
8-3-2020-11	5.66534	11.3088	63.3906	12.6485
8-3-2020-12	5.43261	11.8996	65.4615	13.081
8-3-2020-13	5.68726	11.4683	63.6226	12.801
8-3-2020-14	6.10886	10.8494	60.6179	12.451
8-3-2020-15	6.26148	10.2711	58.6325	12.0292
8-3-2020-16	6.20077	9.59188	57.1189	11.4216
8-3-2020-17	5.59029	8.87387	57.7902	10.4879
8-3-2020-18	5.2606	8.25336	57.487	9.78733
8-3-2020-19	4.83816	7.74026	57.992	9.12795
8-3-2020-20	4.01098	7.68573	62.4411	8.66939
8-3-2020-21	3.49916	7.56345	65.1728	8.33366
8-3-2020-22	3.62479	7.32466	63.6703	8.1725
8-3-2020-23	3.09189	6.8818	65.8063	7.54447
9-3-2020-0	2.99071	6.69754	65.9374	7.33494
9-3-2020-1	3.25126	6.12248	62.0301	6.9322
9-3-2020-2	3.83812	5.59947	55.5716	6.78861
9-3-2020-3	4.70072	5.53998	49.6851	7.26555
9-3-2020-4	5.20832	5.08554	44.3166	7.27938
9-3-2020-5	5.46128	4.64433	40.3782	7.16906
9-3-2020-6	5.66955	4.52122	38.5708	7.25157
9-3-2020-7	6.12319	4.64433	37.1797	7.68526
9-3-2020-8	6.40904	4.41298	34.5496	7.7814
9-3-2020-9	6.39892	4.30144	33.9095	7.71029
9-3-2020-10	6.93435	3.48428	26.678	7.7605
9-3-2020-11	7.21682	2.31349	17.7742	7.57857
9-3-2020-12	7.29018	1.44428	11.2059	7.43187
9-3-2020-13	6.748	1.54095	12.8633	6.92171
9-3-2020-14	6.8534	1.85741	15.164	7.10064
9-3-2020-15	6.22522	1.94168	17.323	6.521
9-3-2020-16	5.06919	2.65143	27.6117	5.72073
9-3-2020-17	4.61134	3.9288	40.4306	6.05805
9-3-2020-18	4.53966	4.95582	47.5095	6.72076
9-3-2020-19	5.30698	5.72588	47.1744	7.80703
9-3-2020-20	6.03381	6.25716	46.0411	8.69246
9-3-2020-21	6.50601	6.81074	46.3109	9.41883
9-3-2020-22	5.17206	7.98566	57.0701	9.51425
9-3-2020-23	4.13746	8.95567	65.2034	9.86522
10-3-2020-0	3.96545	9.52082	67.3881	10.3136
10-3-2020-1	3.15682	9.89098	72.2989	10.3825
10-3-2020-2	3.57589	10.923	71.8729	11.4934
10-3-2020-3	1.76722	11.7616	81.455	11.8936
10-3-2020-4	0.87175	13.0414	86.1758	13.0706
10-3-2020-5	0.53447	13.6132	87.7517	13.6237
10-3-2020-6	0.68118	13.0365	87.0089	13.0543
10-3-2020-7	3.30859	11.912	74.4772	12.3629
10-3-2020-8	6.58948	7.17429	47.433	9.74124
10-3-2020-9	9.13848	3.31407	19.9332	9.72085
10-3-2020-10	9.67897	3.64127	20.6165	10.3412
10-3-2020-11	9.73124	4.64433	25.5133	10.7827
10-3-2020-12	8.7818	5.9688	34.2031	10.6182
10-3-2020-13	9.06343	7.12884	38.1868	11.5311
10-3-2020-14	11.2246	6.65293	30.6557	13.0481
10-3-2020-15	11.6116	5.63582	25.8902	12.907
10-3-2020-16	12.0222	5.42182	24.2746	13.1882
10-3-2020-17	12.8005	5.31524	22.55	13.8602
10-3-2020-18	13.7845	3.31407	13.5185	14.1773
10-3-2020-19	12.9725	1.89293	8.30193	13.1099
10-3-2020-20	12.7347	1.0543	4.73269	12.7783
10-3-2020-21	12.9421	0.66596	2.94565	12.9593
10-3-2020-22	14.2415	-0.1388	-0.558396	14.2422
10-3-2020-23	14.0611	-1.69049	-6.85547	14.1623
11-3-2020-0	12.4143	-3.40081	-15.3199	12.8717
11-3-2020-1	11.4784	-3.33058	-16.1807	11.9518
11-3-2020-2	10.9969	-2.71338	-13.8603	11.3267
11-3-2020-3	10.7667	-1.68636	-8.90177	10.898
11-3-2020-4	10.765	-0.67338	-3.57934	10.7861
11-3-2020-5	10.9193	-0.09584	-0.502879	10.9197
11-3-2020-6	10.846	0.30407	1.60589	10.8502
11-3-2020-7	10.7153	0.42222	2.25649	10.7236
11-3-2020-8	10.5862	0.32307	1.748	10.5912
11-3-2020-9	9.85435	0.47097	2.73626	9.8656
11-3-2020-10	8.44874	1.38314	9.2974	8.56121
11-3-2020-11	7.86103	2.65969	18.6927	8.29878
11-3-2020-12	7.44955	3.46941	24.9724	8.21782
11-3-2020-13	7.3003	4.25847	30.2562	8.45156
11-3-2020-14	7.16876	4.85337	34.0987	8.65715
11-3-2020-15	8.01365	4.95913	31.7507	9.42399
11-3-2020-16	8.25565	5.51519	33.7449	9.9284
11-3-2020-17	7.95968	6.11091	37.5146	10.0349
11-3-2020-18	7.38715	6.55708	41.5933	9.87751
11-3-2020-19	6.81462	6.95533	45.5855	9.73733
11-3-2020-20	7.70251	6.58435	40.5249	10.1332
11-3-2020-21	8.34334	6.66119	38.6033	10.6763
11-3-2020-22	8.16036	7.54279	42.7478	11.1124
11-3-2020-23	8.54233	7.82206	42.4798	11.5826
12-3-2020-0	8.73121	8.57064	44.4683	12.2348
12-3-2020-1	8.90238	9.02012	45.3764	12.6734
12-3-2020-2	10.1874	9.0573	41.6392	13.6315
12-3-2020-3	12.6588	9.63402	37.273	15.9079
12-3-2020-4	14.6564	8.82347	31.0489	17.1074
12-3-2020-5	16.5089	6.20428	20.597	17.6362
12-3-2020-6	17.2458	4.01308	13.0995	17.7066
12-3-2020-7	17.9963	3.02324	9.53621	18.2485
12-3-2020-8	17.9263	2.26392	7.1978	18.0687
12-3-2020-9	17.7771	1.79957	5.78035	17.8679
12-3-2020-10	16.2205	1.55004	5.45864	16.2944
12-3-2020-11	16.4954	1.85906	6.4302	16.5998
12-3-2020-12	16.6438	0.92788	3.1909	16.6696
12-3-2020-13	15.734	0.70727	2.57381	15.7499
12-3-2020-14	14.9515	2.38868	9.07698	15.1411
12-3-2020-15	14.2137	3.54377	13.9996	14.6488
12-3-2020-16	13.2406	4.14528	17.3839	13.8744
12-3-2020-17	12.4388	5.35655	23.2983	13.5431
12-3-2020-18	11.7473	5.82999	26.3944	13.1144
12-3-2020-19	11.0601	6.32243	29.7541	12.7397
12-3-2020-20	9.87627	6.53229	33.4812	11.8411
12-3-2020-21	9.582	6.60748	34.5891	11.6393
12-3-2020-22	10.4775	7.17842	34.4162	12.7007
12-3-2020-23	11.1175	7.014	32.2478	13.1451
13-3-2020-0	11.1217	7.3635	33.508	13.3384
13-3-2020-1	10.9024	7.31475	33.8587	13.1289
13-3-2020-2	11.4514	7.60806	33.5993	13.7483
13-3-2020-3	13.2356	7.12967	28.3102	15.0337
13-3-2020-4	10.8232	7.62542	35.1664	13.2397
13-3-2020-5	12.5197	7.74192	31.7318	14.7201
13-3-2020-6	13.8031	4.44933	17.8664	14.5024
13-3-2020-7	12.6715	-2.97364	-13.2067	13.0157
13-3-2020-8	11.0559	-8.23847	-36.6922	13.7879
13-3-2020-9	10.1807	-8.06083	-38.3714	12.9855
13-3-2020-10	9.86531	-6.86691	-34.8405	12.0199
13-3-2020-11	10.2566	-6.34802	-31.7543	12.0621
13-3-2020-12	9.80545	-7.51138	-37.4536	12.3518
13-3-2020-13	9.44203	-7.91293	-39.9648	12.3194
13-3-2020-14	9.39228	-7.67828	-39.2663	12.1314
13-3-2020-15	9.05163	-8.00051	-41.4727	12.0806
13-3-2020-16	8.06677	-8.75157	-47.3317	11.9022
13-3-2020-17	6.50854	-9.16965	-54.6332	11.2447
13-3-2020-18	4.79094	-8.88129	-61.6557	10.0911
13-3-2020-19	3.30353	-8.04761	-67.6819	8.69927
13-3-2020-20	2.17449	-6.86195	-72.4171	7.19825
13-3-2020-21	1.435	-5.70108	-75.8718	5.87891
13-3-2020-22	0.97968	-4.33447	-77.264	4.44381
13-3-2020-23	0.79164	-3.18268	-76.0321	3.27966
14-3-2020-0	0.37342	-2.08047	-79.8244	2.11372
14-3-2020-1	0.03782	-0.88903	-87.5641	0.889834
14-3-2020-2	0.06649	0.25614	75.4481	0.264629
14-3-2020-3	0.22248	1.29473	80.2498	1.31371
14-3-2020-4	-0.07095	2.04579	91.9863	2.04702
14-3-2020-5	-0.71431	2.79767	104.323	2.88742
14-3-2020-6	-1.05075	3.84287	105.293	3.98393
14-3-2020-7	-0.78345	4.88146	99.1179	4.94393
14-3-2020-8	-0.66794	5.654	96.7375	5.69332
14-3-2020-9	-1.10724	6.19932	100.127	6.29742
14-3-2020-10	-1.68736	6.67358	104.189	6.88359
14-3-2020-11	-2.13342	6.89915	107.183	7.22148
14-3-2020-12	-2.66295	6.82065	111.327	7.32206
14-3-2020-13	-3.60058	6.87932	117.627	7.76461
14-3-2020-14	-4.52557	6.81818	123.574	8.18342
14-3-2020-15	-5.174	6.83222	127.136	8.57027
14-3-2020-16	-5.27518	7.48991	125.157	9.16113
14-3-2020-17	-4.86538	8.24179	120.555	9.57074
14-3-2020-18	-4.69	9.07382	117.333	10.2142
14-3-2020-19	-4.37043	9.95625	113.7	10.8733
14-3-2020-20	-3.76079	10.6164	109.506	11.2629
14-3-2020-21	-2.96228	11.0642	104.989	11.4539
14-3-2020-22	-1.79529	11.4617	98.9021	11.6014
14-3-2020-23	-0.91668	11.4484	94.5779	11.4851
15-3-2020-0	-0.34668	11.4584	91.733	11.4636
15-3-2020-1	0.27982	11.6228	88.6209	11.6261
15-3-2020-2	0.5741	11.7005	87.191	11.7145
15-3-2020-3	1.07833	11.7021	84.7352	11.7517
15-3-2020-4	1.84227	11.5212	80.9151	11.6675
15-3-2020-5	2.61127	11.2981	76.986	11.5959
15-3-2020-6	3.10623	11.1576	74.443	11.5819
15-3-2020-7	3.31534	11.4022	73.7875	11.8744
15-3-2020-8	3.35666	11.5137	73.7467	11.993
15-3-2020-9	3.49578	11.4642	73.0419	11.9853
15-3-2020-10	3.74959	10.7445	70.7621	11.38
15-3-2020-11	2.80099	10.7784	75.4327	11.1364
15-3-2020-12	2.57164	10.5693	76.325	10.8777
15-3-2020-13	3.4435	9.92485	70.8654	10.5053
15-3-2020-14	5.01776	8.95236	60.7296	10.2627
15-3-2020-15	5.26819	7.92782	56.3952	9.51862
15-3-2020-16	5.48826	7.14454	52.4694	9.00919
15-3-2020-17	5.51525	6.56617	49.9714	8.57511
15-3-2020-18	5.73026	6.4001	48.1607	8.59053
15-3-2020-19	5.51946	6.60418	50.1127	8.60695
15-3-2020-20	5.64426	7.04291	51.291	9.02553
15-3-2020-21	6.19149	7.39241	50.0522	9.64273
15-3-2020-22	7.50435	7.71052	45.7763	10.7595
15-3-2020-23	7.13166	7.21973	45.3516	10.1482
16-3-2020-0	7.26742	6.4852	41.7446	9.74029
16-3-2020-1	7.21176	5.41687	36.9108	9.01953
16-3-2020-2	6.92086	4.56501	33.4089	8.29082
16-3-2020-3	7.03301	3.08934	23.7141	7.68162
16-3-2020-4	6.72102	2.20443	18.159	7.0733
16-3-2020-5	6.30448	2.34654	20.4154	6.72701
16-3-2020-6	6.31544	2.52914	21.8246	6.80304
16-3-2020-7	6.61141	2.54154	21.0276	7.08309
16-3-2020-8	6.93014	1.84171	14.8826	7.17069
16-3-2020-9	7.09456	0.89235	7.16899	7.15046
16-3-2020-10	6.78426	-0.88903	-7.46567	6.84226
16-3-2020-11	5.50513	-0.79401	-8.20723	5.5621
16-3-2020-12	4.78166	-0.32388	-3.87494	4.79262
16-3-2020-13	4.5911	0.22475	2.80259	4.5966
16-3-2020-14	4.17034	-0.038	-0.522063	4.17051
16-3-2020-15	3.92413	0.39908	5.80696	3.94437
16-3-2020-16	4.2125	0.75933	10.2182	4.28039
16-3-2020-17	4.05398	0.67257	9.41978	4.10939
16-3-2020-18	3.61805	0.45775	7.21066	3.64689
16-3-2020-19	3.19729	0.39661	7.07117	3.22179
16-3-2020-20	2.89037	0.48171	9.46197	2.93024
16-3-2020-21	3.3263	0.70314	11.9359	3.39981
16-3-2020-22	3.51602	1.108	17.4912	3.68647
16-3-2020-23	3.34316	2.34489	35.0458	4.08353
17-3-2020-0	2.89711	3.87592	53.2232	4.83901
17-3-2020-1	3.60793	4.6088	51.9449	5.85305
17-3-2020-2	4.56243	4.87898	46.9203	6.67984
17-3-2020-3	5.43683	4.98804	42.5349	7.37832
17-3-2020-4	5.79266	5.06819	41.1838	7.69685
17-3-2020-5	5.88204	5.4871	43.0105	8.04405
17-3-2020-6	5.8188	6.41249	47.7789	8.65901
17-3-2020-7	6.16873	7.17677	49.3196	9.46358
17-3-2020-8	6.59201	7.35606	48.1354	9.87756
17-3-2020-9	7.3003	6.66284	42.3861	9.88371
17-3-2020-10	7.62662	5.81346	37.3168	9.58966
17-3-2020-11	7.71684	5.34994	34.7328	9.38997
17-3-2020-12	7.91331	5.27475	33.6861	9.51018
17-3-2020-13	7.759	5.207	33.8652	9.34425
17-3-2020-14	7.95294	4.81866	31.2115	9.29886
17-3-2020-15	8.08026	4.61541	29.7348	9.30552
17-3-2020-16	8.13001	4.77074	30.4047	9.4264
17-3-2020-17	7.90993	5.25162	33.5813	9.49455
17-3-2020-18	8.0069	5.21526	33.078	9.55559
17-3-2020-19	8.04063	5.00787	31.9155	9.47262
17-3-2020-20	7.47737	5.54163	36.5429	9.30703
17-3-2020-21	7.07432	6.57609	42.9097	9.65872
17-3-2020-22	7.7902	7.62624	44.3907	10.9017
17-3-2020-23	7.77081	7.90716	45.4983	11.0864
18-3-2020-0	7.82055	8.27484	46.6167	11.3857
18-3-2020-1	7.89223	8.58138	47.3955	11.6588
18-3-2020-2	8.15446	8.77637	47.1037	11.98
18-3-2020-3	9.00862	8.62352	43.7488	12.4708
18-3-2020-4	9.65451	7.72374	38.6603	12.3639
18-3-2020-5	9.90832	7.0991	35.6208	12.189
18-3-2020-6	9.58284	6.78347	35.2938	11.7408
18-3-2020-7	9.52719	6.74216	35.2861	11.6715
18-3-2020-8	9.77593	6.41827	33.2864	11.6946
18-3-2020-9	9.85182	6.12661	31.8765	11.6015
18-3-2020-10	8.92768	4.14693	24.915	9.84381
18-3-2020-11	8.72109	4.06926	25.0138	9.62374
18-3-2020-12	8.17048	3.40496	22.6234	8.85158
18-3-2020-13	7.3939	2.9844	21.9805	7.97348
18-3-2020-14	6.92761	2.6977	21.2766	7.43434
18-3-2020-15	6.58021	1.68142	14.3339	6.79164
18-3-2020-16	5.98154	0.23053	2.2071	5.98598
18-3-2020-17	5.0439	-1.07576	-12.0396	5.15734
18-3-2020-18	4.03712	-1.48971	-20.2542	4.30321
18-3-2020-19	3.57589	-1.52854	-23.1446	3.88888
18-3-2020-20	3.35075	-1.94001	-30.0699	3.87184
18-3-2020-21	2.93168	-1.86482	-32.4601	3.47452
18-3-2020-22	2.79171	-2.09948	-36.9447	3.49306
18-3-2020-23	2.93674	-2.73321	-42.9442	4.01184
19-3-2020-0	3.03371	-3.11989	-45.8024	4.35168
19-3-2020-1	3.08767	-3.31736	-47.0538	4.53195
19-3-2020-2	2.88699	-3.23308	-48.2366	4.33446
19-3-2020-3	2.95445	-3.03974	-45.8152	4.23896
19-3-2020-4	2.34397	-2.83649	-50.4309	3.67966
19-3-2020-5	2.31446	-2.41758	-46.2484	3.34685
19-3-2020-6	2.204	-1.98132	-41.9544	2.96365
19-3-2020-7	2.09944	-1.38147	-33.3456	2.51319
19-3-2020-8	2.16774	-0.75353	-19.168	2.29497
19-3-2020-9	2.20484	-0.25365	-6.56259	2.21938
19-3-2020-10	2.31868	-0.87003	-20.5674	2.47654
19-3-2020-11	2.59187	-0.96339	-20.3899	2.76512
19-3-2020-12	2.65764	-1.31372	-26.304	2.96461
19-3-2020-13	2.20822	-1.60538	-36.0172	2.73011
19-3-2020-14	1.98561	-2.18375	-47.7208	2.95151
19-3-2020-15	1.5716	-3.01909	-62.5006	3.40365
19-3-2020-16	0.79923	-3.55284	-77.3221	3.64163
19-3-2020-17	0.20225	-3.84285	-86.9873	3.84817
19-3-2020-18	-0.31632	-3.90647	-94.6293	3.91926
19-3-2020-19	-0.68817	-3.94365	-99.8985	4.00324
19-3-2020-20	-0.78093	-3.45039	-102.753	3.53766
19-3-2020-21	-0.64601	-2.78526	-103.058	2.8592
19-3-2020-22	-0.15443	-2.46468	-93.5853	2.46951
19-3-2020-23	0.22754	-2.90424	-85.5202	2.91314
20-3-2020-0	0.20225	-3.48096	-86.6748	3.48683
20-3-2020-1	0.22923	-3.8916	-86.629	3.89835
20-3-2020-2	0.43413	-4.16426	-84.0483	4.18683
20-3-2020-3	0.33716	-4.56747	-85.7782	4.5799
20-3-2020-4	0.00241	-5.1351	-89.9731	5.1351
20-3-2020-5	-0.53049	-5.61349	-95.3986	5.6385
20-3-2020-6	-1.21349	-6.15881	-101.146	6.27722
20-3-2020-7	-1.91756	-6.6306	-106.13	6.90231
20-3-2020-8	-2.17389	-6.50336	-108.483	6.85708
20-3-2020-9	-1.60389	-6.22739	-104.443	6.43062
20-3-2020-10	-0.90319	-6.07454	-98.457	6.14132
20-3-2020-11	0.13732	-6.58103	-88.8046	6.58246
20-3-2020-12	0.83212	-7.13544	-83.3483	7.1838
20-3-2020-13	0.75623	-7.7576	-84.4323	7.79437
20-3-2020-14	0.03445	-8.27069	-89.7613	8.27076
20-3-2020-15	-0.62915	-8.01125	-94.4904	8.03592
20-3-2020-16	-1.26576	-7.29986	-99.837	7.40879
20-3-2020-17	-2.63259	-6.60829	-111.721	7.11337
20-3-2020-18	-4.82997	-5.71182	-130.218	7.48021
20-3-2020-19	-6.86292	-4.77155	-145.19	8.35867
20-3-2020-20	-7.52989	-4.89053	-146.997	8.97867
20-3-2020-21	-7.50376	-5.80022	-142.297	9.48414
20-3-2020-22	-7.58386	-6.10511	-141.165	9.73588
20-3-2020-23	-7.97426	-5.71595	-144.367	9.81126
21-3-2020-0	-8.0687	-5.12849	-147.56	9.56061
21-3-2020-1	-7.9203	-5.14584	-146.988	9.44515
21-3-2020-2	-8.00293	-5.3681	-146.148	9.63657
21-3-2020-3	-8.24577	-5.32513	-147.146	9.81579
21-3-2020-4	-8.61847	-5.01447	-149.808	9.9711
21-3-2020-5	-8.84782	-4.75668	-151.737	10.0454
21-3-2020-6	-9.00128	-4.26672	-154.638	9.96132
21-3-2020-7	-9.00887	-3.48344	-158.86	9.65889
21-3-2020-8	-9.07801	-2.57705	-164.152	9.43671
21-3-2020-9	-9.18763	-1.70949	-169.46	9.34531
21-3-2020-10	-9.67752	-1.58803	-170.681	9.80695
21-3-2020-11	-9.86134	-0.79732	-175.378	9.89352
21-3-2020-12	-9.51057	-0.0223	-179.866	9.5106
21-3-2020-13	-9.42878	-0.0033	-179.98	9.42878
21-3-2020-14	-9.51394	-0.14045	-179.154	9.51498
21-3-2020-15	-9.57044	-0.2867	-178.284	9.57473
21-3-2020-16	-9.57803	-0.68495	-175.91	9.60249
21-3-2020-17	-9.83267	-0.95761	-174.437	9.87919
21-3-2020-18	-10.0899	-1.09724	-173.794	10.1493
21-3-2020-19	-9.76943	-0.95596	-174.411	9.81609
21-3-2020-20	-9.27026	-0.59571	-176.323	9.28938
21-3-2020-21	-8.76181	-0.24291	-178.412	8.76518
21-3-2020-22	-7.87645	0.37512	177.273	7.88538
21-3-2020-23	-7.72467	0.54368	175.974	7.74378
22-3-2020-0	-7.73817	1.0576	172.217	7.81011
22-3-2020-1	-7.59651	1.58805	168.192	7.76073
22-3-2020-2	-7.47762	2.24657	163.278	7.80781
22-3-2020-3	-7.2938	2.72166	159.537	7.78505
22-3-2020-4	-7.07963	3.26863	155.217	7.79776
22-3-2020-5	-7.32921	4.09322	150.817	8.39475
22-3-2020-6	-7.77527	4.84097	148.093	9.15914
22-3-2020-7	-7.78033	5.29045	145.785	9.40863
22-3-2020-8	-7.97257	5.25823	146.594	9.55044
22-3-2020-9	-8.45151	4.76	150.611	9.69977
22-3-2020-10	-8.21373	3.847	154.903	9.06999
22-3-2020-11	-8.58052	3.6611	156.893	9.32893
22-3-2020-12	-8.40767	3.68754	156.318	9.18079
22-3-2020-13	-8.30311	3.43057	157.551	8.9839
22-3-2020-14	-8.29805	3.44545	157.451	8.98492
22-3-2020-15	-8.12688	3.28681	157.98	8.76637
22-3-2020-16	-8.20108	3.12734	159.127	8.77713
22-3-2020-17	-8.55438	3.52724	157.592	9.25304
22-3-2020-18	-8.54426	3.90236	155.453	9.39323
22-3-2020-19	-8.50801	3.98829	154.884	9.39642
22-3-2020-20	-8.57631	3.97837	155.114	9.45413
22-3-2020-21	-8.6328	4.87485	150.547	9.9141
22-3-2020-22	-8.04678	5.65978	144.879	9.83787
22-3-2020-23	-7.63782	6.47033	139.731	10.0101
23-3-2020-0	-7.08384	7.11728	134.865	10.0417
23-3-2020-1	-6.31822	7.60641	129.715	9.88824
23-3-2020-2	-5.60318	7.96335	125.131	9.73707
23-3-2020-3	-4.84515	7.92947	121.426	9.29258
23-3-2020-4	-4.60905	8.02284	119.877	9.25253
23-3-2020-5	-4.61158	8.30624	119.039	9.50054
23-3-2020-6	-4.6276	8.41531	118.807	9.60376
23-3-2020-7	-4.67988	8.6764	118.342	9.85805
23-3-2020-8	-4.68494	8.94493	117.643	10.0975
23-3-2020-9	-4.56689	8.93171	117.081	10.0315
23-3-2020-10	-4.53654	8.11786	119.198	9.29945
23-3-2020-11	-5.17231	7.81049	123.514	9.36785
23-3-2020-12	-5.49272	7.50478	126.2	9.30009
23-3-2020-13	-5.72292	7.28335	128.159	9.26277
23-3-2020-14	-5.74906	6.92807	129.687	9.00277
23-3-2020-15	-5.81651	7.07101	129.44	9.15593
23-3-2020-16	-5.72207	7.23212	128.351	9.22202
23-3-2020-17	-5.64113	7.15528	128.252	9.11155
23-3-2020-18	-5.73978	7.09992	128.953	9.12984
23-3-2020-19	-5.75074	7.70308	126.743	9.61293
23-3-2020-20	-5.38732	7.98566	124.005	9.63296
23-3-2020-21	-5.16472	8.78133	120.462	10.1875
23-3-2020-22	-4.58376	9.4919	115.776	10.5407
23-3-2020-23	-4.03146	9.86371	112.231	10.6558
24-3-2020-0	-3.4994	10.3561	108.67	10.9314
24-3-2020-1	-3.09719	10.6387	106.232	11.0804
24-3-2020-2	-2.19666	9.539	102.968	9.78866
24-3-2020-3	-1.63003	8.96724	100.303	9.11419
24-3-2020-4	-1.74723	8.97054	101.022	9.13911
24-3-2020-5	-2.29278	9.43159	103.663	9.70627
24-3-2020-6	-2.64271	9.7753	105.128	10.1262
24-3-2020-7	-2.39397	9.79679	103.732	10.085
24-3-2020-8	-2.14016	9.41258	102.81	9.65282
24-3-2020-9	-2.20931	9.12505	103.61	9.38869
24-3-2020-10	-2.21521	8.63343	104.391	8.9131
24-3-2020-11	-2.97746	8.19966	109.957	8.72351
24-3-2020-12	-3.35859	8.12529	112.458	8.79207
24-3-2020-13	-3.50193	7.78323	114.225	8.53476
24-3-2020-14	-3.59806	7.55271	115.473	8.36597
24-3-2020-15	-3.63094	6.97516	117.499	7.86362
24-3-2020-16	-4.02893	6.54056	121.633	7.68187
24-3-2020-17	-4.19167	6.94294	121.121	8.11015
24-3-2020-18	-3.83921	7.30814	117.714	8.25521
24-3-2020-19	-3.37967	7.23047	115.052	7.98134
24-3-2020-20	-3.25487	7.14124	114.503	7.84802
24-3-2020-21	-3.38978	8.29385	112.23	8.95983
24-3-2020-22	-3.42351	8.64335	111.608	9.29666
24-3-2020-23	-3.2203	8.8276	110.042	9.39664
25-3-2020-0	-3.33245	9.4415	109.441	10.0123
25-3-2020-1	-3.15959	9.45637	108.476	9.97025
25-3-2020-2	-2.33157	9.11348	104.351	9.407
25-3-2020-3	-1.70507	8.62269	101.185	8.78966
25-3-2020-4	-1.72868	8.43927	101.576	8.6145
25-3-2020-5	-2.07102	8.29715	104.015	8.55171
25-3-2020-6	-1.9496	7.7163	104.18	7.95878
25-3-2020-7	-2.45636	7.44364	108.263	7.83846
25-3-2020-8	-3.3628	7.44034	114.321	8.16499
25-3-2020-9	-3.74224	7.20073	117.461	8.1151
25-3-2020-10	-3.71189	6.55212	119.532	7.5305
25-3-2020-11	-4.14445	5.75893	125.741	7.09519
25-3-2020-12	-4.06687	4.9079	129.646	6.37392
25-3-2020-13	-3.99183	4.01638	134.824	5.66269
25-3-2020-14	-4.09723	2.79685	145.682	4.96081
25-3-2020-15	-4.26503	1.5864	159.597	4.55051
25-3-2020-16	-4.73722	1.04851	167.52	4.85187
25-3-2020-17	-5.29542	0.81138	171.289	5.35722
25-3-2020-18	-5.93625	0.87252	171.638	6.00003
25-3-2020-19	-6.44723	1.3881	167.85	6.59497
25-3-2020-20	-6.53492	2.10032	162.183	6.86415
25-3-2020-21	-6.45397	3.02406	154.894	7.12732
25-3-2020-22	-6.36459	3.81891	149.035	7.4224
25-3-2020-23	-5.66642	3.90814	145.406	6.88345
26-3-2020-0	-5.53994	4.08826	143.574	6.88511
26-3-2020-1	-5.459	4.22377	142.27	6.90224
26-3-2020-2	-5.49441	4.40058	141.308	7.03944
26-3-2020-3	-5.04077	3.99325	141.614	6.43082
26-3-2020-4	-4.73553	3.2174	145.807	5.72511
26-3-2020-5	-5.44298	2.76297	153.087	6.1041
26-3-2020-6	-6.15042	2.42421	158.488	6.61093
26-3-2020-7	-6.35616	2.2887	160.197	6.75566
26-3-2020-8	-6.36881	2.37711	159.532	6.79797
26-3-2020-9	-6.04165	1.94499	162.155	6.34701
26-3-2020-10	-5.25494	1.29556	166.15	5.41229
26-3-2020-11	-5.24314	0.06611	179.278	5.24356
26-3-2020-12	-5.56102	-0.43129	-175.565	5.57772
26-3-2020-13	-5.39238	-0.52218	-174.469	5.4176
26-3-2020-14	-5.27855	-0.42303	-175.418	5.29547
26-3-2020-15	-5.303	-0.93282	-170.023	5.38442
26-3-2020-16	-5.58548	-1.71775	-162.905	5.84365
26-3-2020-17	-6.32749	-2.06891	-161.894	6.65714
26-3-2020-18	-7.411	-2.10196	-164.165	7.70332
26-3-2020-19	-8.14965	-1.1683	-171.842	8.23297
26-3-2020-20	-7.41775	-0.50978	-176.069	7.43525
26-3-2020-21	-7.06108	-0.38254	-176.899	7.07143
26-3-2020-22	-6.50035	-1.05015	-170.823	6.58463
26-3-2020-23	-6.37471	-1.89374	-163.455	6.65005
27-3-2020-0	-6.50625	-2.25233	-160.905	6.88508
27-3-2020-1	-6.67152	-2.25399	-161.332	7.04199
27-3-2020-2	-6.67995	-2.49525	-159.517	7.13078
27-3-2020-3	-6.88906	-3.05296	-156.099	7.53523
27-3-2020-4	-7.25417	-3.0414	-157.254	7.86595
27-3-2020-5	-7.48689	-2.45724	-161.83	7.87982
27-3-2020-6	-7.4987	-1.99372	-165.111	7.75922
27-3-2020-7	-7.44473	-1.69214	-167.195	7.63461
27-3-2020-8	-7.07794	-1.84252	-165.409	7.31383
27-3-2020-9	-6.26425	-2.36388	-159.325	6.69543
27-3-2020-10	-5.06944	-3.029	-149.142	5.90543
27-3-2020-11	-4.38729	-4.30885	-135.517	6.14935
27-3-2020-12	-4.17902	-5.25656	-128.485	6.71533
27-3-2020-13	-4.42523	-5.47799	-128.932	7.04209
27-3-2020-14	-4.37296	-5.34331	-129.297	6.90462
27-3-2020-15	-4.32405	-5.42676	-128.548	6.93881
27-3-2020-16	-4.62086	-5.93656	-127.896	7.52297
27-3-2020-17	-5.29373	-6.28523	-130.106	8.21752
27-3-2020-18	-5.98768	-5.59862	-136.923	8.19737
27-3-2020-19	-6.29545	-4.80625	-142.64	7.9204
27-3-2020-20	-6.28196	-4.41379	-144.908	7.67754
27-3-2020-21	-5.94974	-4.18327	-144.889	7.27318
27-3-2020-22	-5.7069	-4.15683	-143.931	7.06031
27-3-2020-23	-5.08377	-4.09734	-141.132	6.52939
28-3-2020-0	-4.21696	-4.29481	-134.476	6.01898
28-3-2020-1	-3.37208	-4.75172	-125.362	5.82664
28-3-2020-2	-2.62669	-5.38462	-116.004	5.99113
28-3-2020-3	-2.00778	-6.06875	-108.306	6.39225
28-3-2020-4	-1.59293	-6.50253	-103.765	6.6948
28-3-2020-5	-1.10556	-6.89582	-99.1083	6.98388
28-3-2020-6	-0.40739	-7.42627	-93.14	7.43744
28-3-2020-7	0.16683	-7.87988	-88.7871	7.88165
28-3-2020-8	0.54627	-8.03356	-86.11	8.05211
28-3-2020-9	0.91306	-8.04017	-83.5211	8.09185
28-3-2020-10	1.03195	-8.97631	-83.4419	9.03543
28-3-2020-11	1.36165	-9.20518	-81.5857	9.30534
28-3-2020-12	2.08595	-9.30598	-77.3659	9.5369
28-3-2020-13	2.91903	-9.85378	-73.4989	10.277
28-3-2020-14	3.4688	-10.78	-72.1628	11.3244
28-3-2020-15	3.56324	-11.4352	-72.6928	11.9775
28-3-2020-16	3.50422	-11.7161	-73.3484	12.229
28-3-2020-17	3.12983	-12.1293	-75.531	12.5266
28-3-2020-18	2.48479	-12.4399	-78.7042	12.6857
28-3-2020-19	1.962	-12.3011	-80.9378	12.4566
28-3-2020-20	1.14663	-11.931	-84.5104	11.9859
28-3-2020-21	0.05131	-11.9062	-89.7531	11.9063
28-3-2020-22	-0.96812	-12.4366	-94.4512	12.4742
28-3-2020-23	-1.69411	-12.0962	-97.9726	12.2143
29-3-2020-0	-1.80794	-12.0673	-98.5208	12.202
29-3-2020-1	-2.39481	-12.3375	-100.985	12.5677
29-3-2020-2	-3.49266	-12.6746	-105.406	13.147
29-3-2020-3	-4.44294	-13.652	-108.027	14.3568
29-3-2020-4	-5.2288	-14.275	-110.117	15.2025
29-3-2020-5	-5.96829	-13.7503	-113.463	14.9898
29-3-2020-6	-6.60406	-13.1051	-116.745	14.675
29-3-2020-7	-6.83088	-12.6985	-118.277	14.4192
29-3-2020-8	-6.86883	-12.5159	-118.758	14.2769
29-3-2020-9	-6.75078	-12.0169	-119.326	13.7833
29-3-2020-10	-5.64113	-11.5426	-116.046	12.8474
29-3-2020-11	-5.22037	-11.4046	-114.596	12.5427
29-3-2020-12	-5.24651	-11.1254	-115.248	12.3004
29-3-2020-13	-4.96994	-10.2396	-115.89	11.382
29-3-2020-14	-4.34513	-9.94301	-113.605	10.851
29-3-2020-15	-3.90667	-10.0702	-111.203	10.8015
29-3-2020-16	-3.20091	-10.3908	-107.122	10.8727
29-3-2020-17	-2.66632	-10.2413	-104.593	10.5827
29-3-2020-18	-1.77337	-10.062	-99.9954	10.2171
29-3-2020-19	-0.44533	-9.73976	-92.6179	9.74994
29-3-2020-20	0.6424	-9.4547	-86.113	9.4765
29-3-2020-21	1.07496	-8.66647	-82.9293	8.73288
29-3-2020-22	1.78072	-7.78238	-77.1118	7.98351
29-3-2020-23	2.96119	-8.03604	-69.7717	8.56426
30-3-2020-0	4.38199	-7.64192	-60.1694	8.80913
30-3-2020-1	5.72352	-7.2098	-51.5556	9.20543
30-3-2020-2	7.04987	-6.41412	-42.2966	9.53109
30-3-2020-3	7.46978	-6.29432	-40.1188	9.76812
30-3-2020-4	7.51447	-6.04479	-38.8139	9.644
30-3-2020-5	6.23028	-6.5455	-46.4134	9.03659
30-3-2020-6	5.28674	-7.2916	-54.0562	9.0065
30-3-2020-7	5.6763	-7.6601	-53.4608	9.53402
30-3-2020-8	5.62824	-8.65572	-56.9667	10.3247
30-3-2020-9	4.19817	-9.46462	-66.0796	10.3539
30-3-2020-10	3.77488	-7.60144	-63.591	8.48714
30-3-2020-11	3.41231	-6.79172	-63.324	7.60074
30-3-2020-12	3.2951	-6.29515	-62.3709	7.10539
30-3-2020-13	1.83552	-6.43726	-74.085	6.69384
30-3-2020-14	-0.46473	-6.70744	-93.9634	6.72352
30-3-2020-15	-2.92687	-6.14312	-115.475	6.80474
30-3-2020-16	-3.77766	-5.20368	-125.978	6.43032
30-3-2020-17	-3.8097	-4.68149	-129.138	6.03574
30-3-2020-18	-4.33923	-4.80708	-132.072	6.47587
30-3-2020-19	-5.7558	-4.60465	-141.34	7.37103
30-3-2020-20	-7.76683	-4.22458	-151.457	8.84142
30-3-2020-21	-8.4591	-4.07833	-154.26	9.39091
30-3-2020-22	-7.38233	-5.19624	-144.859	9.02772
30-3-2020-23	-6.50203	-5.33257	-140.643	8.40908
31-3-2020-0	-6.09308	-5.09213	-140.114	7.94074
31-3-2020-1	-6.10151	-4.6881	-142.463	7.69459
31-3-2020-2	-5.50369	-4.61539	-140.017	7.18279
31-3-2020-3	-5.02896	-4.77651	-136.475	6.93581
31-3-2020-4	-4.59893	-4.70793	-134.329	6.5814
31-3-2020-5	-4.09892	-4.7575	-130.747	6.27973
31-3-2020-6	-4.02303	-4.2568	-133.383	5.85706
31-3-2020-7	-3.78019	-3.65034	-136.001	5.25498
31-3-2020-8	-3.49603	-3.06618	-138.748	4.65013
31-3-2020-9	-2.98589	-1.87722	-147.843	3.52697
31-3-2020-10	-1.79782	-2.2292	-128.886	2.86382
31-3-2020-11	-0.79948	-1.85491	-113.316	2.01987
31-3-2020-12	0.52013	-1.77311	-73.6513	1.84782
31-3-2020-13	1.61039	-1.53681	-43.6607	2.22601
31-3-2020-14	2.48563	-1.05015	-22.9035	2.69836
31-3-2020-15	3.65093	-0.6048	-9.40599	3.70069
31-3-2020-16	4.91657	-0.45856	-5.32846	4.93791
31-3-2020-17	5.85759	-0.56762	-5.53487	5.88503
31-3-2020-18	6.50095	-1.02867	-8.99158	6.58183
31-3-2020-19	7.09709	-1.33933	-10.6869	7.22236
31-3-2020-20	7.48159	-1.67066	-12.5878	7.66585
31-3-2020-21	7.46219	-1.46905	-11.1372	7.60542
31-3-2020-22	7.91078	-1.0989	-7.90845	7.98674
31-3-2020-23	8.10893	-0.65686	-4.63111	8.13549
1-4-2020-0	8.72193	-1.05263	-6.88162	8.78522
1-4-2020-1	8.8754	-1.34925	-8.644	8.97737
1-4-2020-2	8.8442	-1.74998	-11.1924	9.01567
1-4-2020-3	8.82312	-2.01024	-12.835	9.04923
1-4-2020-4	8.55835	-1.85408	-12.2237	8.75688
1-4-2020-5	8.86696	-2.18623	-13.8505	9.1325
1-4-2020-6	8.54739	-2.18871	-14.363	8.82317
1-4-2020-7	8.34165	-1.75411	-11.8753	8.52409
1-4-2020-8	8.32732	-1.63678	-11.12	8.48665
1-4-2020-9	8.09375	-1.50128	-10.5082	8.23181
1-4-2020-10	8.28094	-0.74526	-5.1426	8.31441
1-4-2020-11	8.18735	-0.54779	-3.82778	8.20565
1-4-2020-12	8.55498	-0.87416	-5.83431	8.59953
1-4-2020-13	8.24468	-1.14599	-7.91327	8.32394
1-4-2020-14	8.32985	-1.53763	-10.4587	8.47058
1-4-2020-15	8.26576	-2.05403	-13.9553	8.51715
1-4-2020-16	8.10303	-2.36553	-16.2742	8.44126
1-4-2020-17	8.19915	-2.23002	-15.2154	8.497
1-4-2020-18	8.41838	-2.0466	-13.6641	8.66358
1-4-2020-19	8.87287	-2.08378	-13.2163	9.11427
1-4-2020-20	8.63256	-1.2154	-8.01414	8.7177
1-4-2020-21	8.63003	-0.56184	-3.72486	8.6483
1-4-2020-22	8.50776	-0.20242	-1.36295	8.51017
1-4-2020-23	9.11908	0.08924	0.560683	9.11952
2-4-2020-0	9.61994	-0.27761	-1.65297	9.62394
2-4-2020-1	9.54152	-0.43377	-2.60295	9.55137
2-4-2020-2	9.06596	0.40074	2.53098	9.07481
2-4-2020-3	9.13426	1.46163	9.09118	9.25046
2-4-2020-4	9.35349	2.15898	12.9974	9.59943
2-4-2020-5	9.53478	2.42008	14.2418	9.83711
2-4-2020-6	9.31808	3.19427	18.9219	9.85038
2-4-2020-7	8.91671	4.30474	25.77	9.90144
2-4-2020-8	9.07692	4.87485	28.2385	10.3031
2-4-2020-9	8.72362	5.83081	33.7585	10.4928
2-4-2020-10	8.93779	6.58352	36.3751	11.1008
2-4-2020-11	9.86025	6.60005	33.7967	11.8653
2-4-2020-12	10.5061	6.13487	30.282	12.1662
2-4-2020-13	11.4413	5.32102	24.9419	12.6181
2-4-2020-14	11.9826	4.40637	20.19	12.7671
2-4-2020-15	11.8983	4.35101	20.0867	12.6689
2-4-2020-16	12.2575	3.92384	17.7508	12.8702
2-4-2020-17	12.9506	0.14543	0.643382	12.9514
2-4-2020-18	10.9741	-3.68256	-18.5501	11.5755
2-4-2020-19	10.3308	-3.99488	-21.1414	11.0763
2-4-2020-20	11.0045	-4.13617	-20.5994	11.7561
2-4-2020-21	11.8586	-5.29787	-24.0728	12.9883
2-4-2020-22	10.7743	-3.70404	-18.9722	11.3932
2-4-2020-23	11.8915	-4.4898	-20.6847	12.7109
3-4-2020-0	12.1251	-4.80377	-21.6127	13.042
3-4-2020-1	11.8721	-4.99794	-22.8302	12.8813
3-4-2020-2	11.8409	-5.27473	-24.0113	12.9627
3-4-2020-3	11.6537	-5.41189	-24.9097	12.8491
3-4-2020-4	11.4708	-5.74156	-26.5897	12.8275
3-4-2020-5	11.0036	-5.80849	-27.8282	12.4426
3-4-2020-6	10.3088	-5.6358	-28.6652	11.7488
3-4-2020-7	9.48419	-5.46312	-29.943	10.9451
3-4-2020-8	8.68399	-5.00703	-29.967	10.0241
3-4-2020-9	8.20084	-4.17666	-26.9896	9.20317
3-4-2020-10	7.78683	-2.19532	-15.7446	8.09037
3-4-2020-11	8.15362	-1.6153	-11.2057	8.31208
3-4-2020-12	7.92511	-1.48558	-10.617	8.06315
3-4-2020-13	7.99088	-1.43766	-10.1991	8.11918
3-4-2020-14	7.9757	-2.07221	-14.5643	8.2405
3-4-2020-15	7.58614	-2.33165	-17.0852	7.93638
3-4-2020-16	7.43353	-2.32256	-17.3511	7.78792
3-4-2020-17	7.11564	-2.19036	-17.1096	7.44513
3-4-2020-18	7.16117	-2.09122	-16.279	7.46027
3-4-2020-19	7.17213	-2.2135	-17.1515	7.50593
3-4-2020-20	7.17298	-2.14409	-16.642	7.48657
3-4-2020-21	7.01698	-1.84169	-14.7063	7.25464
3-4-2020-22	6.67802	-0.77583	-6.62672	6.72294
3-4-2020-23	6.44783	0.21318	1.89364	6.45135
4-4-2020-0	6.45204	0.99398	8.75795	6.52816
4-4-2020-1	6.2775	2.22261	19.497	6.65935
4-4-2020-2	6.75222	3.46362	27.156	7.58875
4-4-2020-3	7.0836	4.24277	30.9198	8.25703
4-4-2020-4	6.42337	4.89964	37.3358	8.07875
4-4-2020-5	5.83145	5.29128	42.2196	7.87423
4-4-2020-6	5.69991	5.5094	44.0263	7.92732
4-4-2020-7	5.57258	5.80933	46.1916	8.04997
4-4-2020-8	5.38033	5.98036	48.0233	8.04442
4-4-2020-9	5.54476	6.03572	47.4276	8.19599
4-4-2020-10	5.91239	6.06712	45.74	8.4715
4-4-2020-11	6.01948	5.79611	43.917	8.35638
4-4-2020-12	5.66281	5.29375	43.0708	7.75185
4-4-2020-13	5.66196	4.57823	38.9588	7.28134
4-4-2020-14	5.59029	3.847	34.5341	6.78607
4-4-2020-15	4.99921	3.15957	32.2935	5.91397
4-4-2020-16	4.22684	2.47213	30.3219	4.89669
4-4-2020-17	3.1897	1.66985	27.6327	3.60036
4-4-2020-18	1.54209	1.37157	41.6506	2.06379
4-4-2020-19	-0.85091	2.22839	110.899	2.38532
4-4-2020-20	-2.58116	3.18518	129.02	4.09973
4-4-2020-21	-3.05166	4.27169	125.542	5.24976
4-4-2020-22	-2.51876	4.76083	117.881	5.38606
4-4-2020-23	-2.16715	5.6697	110.919	6.06976
5-4-2020-0	-2.19666	5.92996	110.326	6.32374
5-4-2020-1	-3.28944	6.16957	118.065	6.99171
5-4-2020-2	-4.33164	6.50751	123.649	7.81734
5-4-2020-3	-4.66639	6.79091	124.495	8.23964
5-4-2020-4	-4.7389	6.79587	124.889	8.28499
5-4-2020-5	-5.17568	6.61575	128.037	8.39975
5-4-2020-6	-5.76508	6.84544	130.103	8.94965
5-4-2020-7	-5.53235	7.00325	128.308	8.92482
5-4-2020-8	-5.31481	7.02887	127.094	8.81205
5-4-2020-9	-5.29626	7.15363	126.515	8.90083
5-4-2020-10	-5.38311	6.27781	130.612	8.26975
5-4-2020-11	-5.30722	5.97375	131.619	7.99076
5-4-2020-12	-5.56102	5.3392	136.166	7.70922
5-4-2020-13	-6.02225	4.65672	142.287	7.61266
5-4-2020-14	-6.46578	4.51709	145.061	7.88736
5-4-2020-15	-6.68585	4.24938	147.561	7.92198
5-4-2020-16	-6.91436	4.30639	148.085	8.14576
5-4-2020-17	-7.37812	4.92277	146.288	8.86963
5-4-2020-18	-7.67661	5.91757	142.373	9.69268
5-4-2020-19	-7.65553	6.84709	138.191	10.2708
5-4-2020-20	-7.35029	7.72374	133.581	10.6622
5-4-2020-21	-6.66477	8.22279	129.026	10.5846
5-4-2020-22	-6.67152	8.57477	127.884	10.8644
5-4-2020-23	-5.93372	8.43679	125.119	10.3145
6-4-2020-0	-5.82832	7.8989	126.422	9.81641
6-4-2020-1	-5.57789	7.65847	126.067	9.47444
6-4-2020-2	-5.38901	7.68325	125.046	9.38476
6-4-2020-3	-5.217	7.89312	123.463	9.46142
6-4-2020-4	-4.92525	7.90055	121.94	9.31004
6-4-2020-5	-4.50955	7.89725	119.728	9.0941
6-4-2020-6	-4.11409	8.02284	117.149	9.01619
6-4-2020-7	-4.00616	8.26328	115.865	9.1832
6-4-2020-8	-3.70008	8.15256	114.411	8.95292
6-4-2020-9	-3.22452	7.89642	112.213	8.52942
6-4-2020-10	-3.28691	6.92311	115.397	7.66376
6-4-2020-11	-2.79702	6.95285	111.914	7.49436
6-4-2020-12	-2.64102	6.79256	111.247	7.28793
6-4-2020-13	-2.67475	6.66532	111.865	7.18198
6-4-2020-14	-2.11065	6.8694	107.08	7.18634
6-4-2020-15	-1.46476	6.8033	102.15	6.9592
6-4-2020-16	-0.02458	6.15883	90.2287	6.15888
6-4-2020-17	3.48651	3.8594	47.9059	5.20103
6-4-2020-18	6.58611	0.15452	1.344	6.58792
6-4-2020-19	6.32387	-1.13773	-10.199	6.4254
6-4-2020-20	6.29015	-0.93943	-8.4943	6.35991
6-4-2020-21	6.62658	-0.91134	-7.83065	6.68895
6-4-2020-22	6.80871	-3.04718	-24.1105	7.45948
6-4-2020-23	4.92754	-2.9092	-30.5574	5.72225
7-4-2020-0	4.55316	-2.37296	-27.5271	5.13441
7-4-2020-1	4.93513	-1.96149	-21.6756	5.31065
7-4-2020-2	5.31541	-1.62934	-17.0419	5.55953
7-4-2020-3	5.55488	-1.91605	-19.0309	5.87605
7-4-2020-4	5.32215	-2.06725	-21.2274	5.70954
7-4-2020-5	4.86261	-1.92266	-21.5737	5.22892
7-4-2020-6	4.03122	-1.50045	-20.4156	4.3014
7-4-2020-7	3.67033	-1.42196	-21.1774	3.93615
7-4-2020-8	3.16694	-1.417	-24.1054	3.4695
7-4-2020-9	2.47636	-0.87746	-19.511	2.62722
7-4-2020-10	2.10113	-0.92291	-23.7132	2.29489
7-4-2020-11	1.5775	-0.6866	-23.5209	1.72044
7-4-2020-12	1.07917	-0.6015	-29.1341	1.23548
7-4-2020-13	0.57831	-0.53788	-42.9256	0.789783
7-4-2020-14	0.12636	-1.07493	-83.2955	1.08233
7-4-2020-15	-0.72949	-1.76402	-112.467	1.90891
7-4-2020-16	-1.47151	-2.00446	-126.283	2.4866
7-4-2020-17	-2.04657	-1.91192	-136.948	2.80069
7-4-2020-18	-2.52298	-1.99537	-141.66	3.21666
7-4-2020-19	-3.11912	-2.13087	-145.661	3.7775
7-4-2020-20	-3.73465	-2.03668	-151.394	4.2539
7-4-2020-21	-4.57785	-1.7004	-159.623	4.88345
7-4-2020-22	-5.5644	-1.49632	-164.949	5.76208
7-4-2020-23	-6.36881	-0.01156	-179.896	6.36882
8-4-2020-0	-6.41013	1.89954	163.494	6.68566
8-4-2020-1	-5.96407	3.55121	149.229	6.94127
8-4-2020-2	-5.38142	4.79966	138.27	7.21085
8-4-2020-3	-5.33926	5.1566	135.997	7.42282
8-4-2020-4	-5.56608	5.31358	136.33	7.69515
8-4-2020-5	-5.12172	5.64656	132.21	7.62336
8-4-2020-6	-4.4227	5.80933	127.282	7.30127
8-4-2020-7	-3.57445	5.89609	121.226	6.89497
8-4-2020-8	-2.51454	5.80685	113.414	6.32791
8-4-2020-9	-1.2548	5.15329	103.685	5.30386
8-4-2020-10	0.32873	3.78255	85.0331	3.79681
8-4-2020-11	1.63737	2.64729	58.2629	3.11274
8-4-2020-12	3.05563	1.1898	21.2749	3.2791
8-4-2020-13	3.40219	0.07107	1.19671	3.40293
8-4-2020-14	3.39966	-0.46351	-7.76384	3.43111
8-4-2020-15	3.48061	-1.20052	-19.0302	3.68183
8-4-2020-16	3.52698	-2.08626	-30.6049	4.09781
8-4-2020-17	3.26137	-2.59275	-38.4843	4.1664
8-4-2020-18	2.98733	-2.73073	-42.4306	4.04735
8-4-2020-19	2.91566	-2.62249	-41.9698	3.92155
8-4-2020-20	3.10032	-2.79104	-41.9949	4.17156
8-4-2020-21	3.12309	-2.74477	-41.3111	4.15782
8-4-2020-22	3.26475	-3.495	-46.9508	4.78264
8-4-2020-23	3.23861	-3.58011	-47.8671	4.82761
9-4-2020-0	3.4629	-3.41816	-44.6275	4.86575
9-4-2020-1	3.58095	-3.18681	-41.667	4.79364
9-4-2020-2	3.67286	-2.57953	-35.0812	4.48819
9-4-2020-3	3.77826	-2.09535	-29.0119	4.32039
9-4-2020-4	3.82294	-1.81442	-25.3897	4.23167
9-4-2020-5	3.66611	-2.37462	-32.932	4.36797
9-4-2020-6	3.26812	-2.90507	-41.6343	4.37265
9-4-2020-7	2.57501	-3.56441	-54.1548	4.39724
9-4-2020-8	1.20903	-4.51542	-75.0103	4.67448
9-4-2020-9	-0.22863	-5.36066	-92.4422	5.36553
9-4-2020-10	-0.06926	-4.93597	-90.8039	4.93646
9-4-2020-11	-0.03301	-5.42676	-90.3485	5.42686
9-4-2020-12	0.26802	-6.22161	-87.5333	6.22738
9-4-2020-13	0.56482	-6.83138	-85.2735	6.85469
9-4-2020-14	0.82621	-7.04951	-83.3154	7.09776
9-4-2020-15	0.86416	-7.26598	-83.2175	7.31719
9-4-2020-16	0.66769	-7.54856	-84.9452	7.57803
9-4-2020-17	0.48725	-7.81543	-86.4325	7.8306
9-4-2020-18	0.20056	-7.87575	-88.5412	7.8783
9-4-2020-19	-0.06083	-7.93276	-90.4393	7.93299
9-4-2020-20	-0.34077	-7.77743	-92.5088	7.78489
9-4-2020-21	-0.63589	-7.28912	-94.9858	7.3168
9-4-2020-22	-0.48496	-6.11007	-94.5381	6.12929
9-4-2020-23	-0.15274	-5.37388	-91.6281	5.37605
10-4-2020-0	0.47713	-5.30283	-84.8586	5.32425
10-4-2020-1	0.81525	-5.09709	-80.9128	5.16188
10-4-2020-2	1.04207	-5.08718	-78.4235	5.19281
10-4-2020-3	1.13398	-5.05578	-77.3581	5.18139
10-4-2020-4	1.09857	-4.98142	-77.5634	5.10112
10-4-2020-5	1.11037	-4.80791	-76.9957	4.93446
10-4-2020-6	1.43585	-4.77733	-73.2716	4.98844
10-4-2020-7	1.69218	-4.73767	-70.3445	5.0308
10-4-2020-8	1.64159	-4.34025	-69.2821	4.64032
10-4-2020-9	1.58425	-3.98249	-68.3071	4.28603
10-4-2020-10	1.61123	-3.71313	-66.5426	4.04764
10-4-2020-11	2.00079	-3.66356	-61.3596	4.17431
10-4-2020-12	2.32121	-3.78832	-58.503	4.4429
10-4-2020-13	2.30181	-4.0932	-60.6488	4.69602
10-4-2020-14	2.10956	-4.57077	-65.2251	5.0341
10-4-2020-15	1.7394	-4.83682	-70.2206	5.14007
10-4-2020-16	1.33551	-4.62778	-73.9026	4.81663
10-4-2020-17	1.04207	-4.33282	-76.4768	4.45637
10-4-2020-18	0.77899	-4.3576	-79.8645	4.42668
10-4-2020-19	0.10865	-4.48319	-88.6117	4.48451
10-4-2020-20	-0.71178	-4.23862	-99.5326	4.29797
10-4-2020-21	-1.38381	-3.73048	-110.352	3.97887
10-4-2020-22	-1.16627	-2.81253	-112.522	3.04475
10-4-2020-23	-1.57353	-2.1284	-126.476	2.6469
11-4-2020-0	-1.74723	-1.49467	-139.455	2.29932
11-4-2020-1	-2.34422	-0.90555	-158.879	2.51304
11-4-2020-2	-2.88049	-0.19003	-176.226	2.88675
11-4-2020-3	-3.17898	0.55855	170.035	3.22768
11-4-2020-4	-3.33076	1.34761	157.972	3.59305
11-4-2020-5	-3.6048	2.22591	148.305	4.23666
11-4-2020-6	-3.38388	3.32564	135.497	4.74453
11-4-2020-7	-2.25905	4.15106	118.555	4.72595
11-4-2020-8	-1.33744	4.37745	106.989	4.57721
11-4-2020-9	-0.94029	4.45925	101.907	4.55731
11-4-2020-10	-0.37029	4.09157	95.1712	4.10829
11-4-2020-11	-0.7278	3.62392	101.356	3.69628
11-4-2020-12	-0.92343	3.41405	105.135	3.53673
11-4-2020-13	-0.91752	2.77867	108.273	2.92623
11-4-2020-14	-1.47151	2.26061	123.062	2.69735
11-4-2020-15	-1.49006	2.47213	121.079	2.88647
11-4-2020-16	-1.85769	2.64068	125.126	3.22865
11-4-2020-17	-2.12246	3.31903	122.598	3.93964
11-4-2020-18	-1.79698	4.00729	114.153	4.39175
11-4-2020-19	-0.95462	4.47577	102.04	4.57644
11-4-2020-20	0.05469	4.91038	89.3619	4.91068
11-4-2020-21	0.96113	5.33837	79.7937	5.4242
11-4-2020-22	1.78999	5.34333	71.4794	5.63518
11-4-2020-23	2.32711	5.71183	67.8331	6.16769
12-4-2020-0	2.76726	5.88617	64.8204	6.50421
12-4-2020-1	3.16272	5.69614	60.9593	6.51528
12-4-2020-2	3.73947	5.07976	53.6413	6.30774
12-4-2020-3	4.32212	4.34523	45.1528	6.12876
12-4-2020-4	4.64675	3.4628	36.6938	5.79511
12-4-2020-5	4.70915	2.8489	31.1727	5.50385
12-4-2020-6	4.70409	2.55971	28.5526	5.35543
12-4-2020-7	4.68385	2.12759	24.4294	5.14442
12-4-2020-8	4.68638	1.57814	18.611	4.94497
12-4-2020-9	4.47305	0.5726	7.29482	4.50955
12-4-2020-10	3.40978	-1.69214	-26.3934	3.80657
12-4-2020-11	2.89458	-1.82764	-32.2683	3.42328
12-4-2020-12	2.36505	-1.48475	-32.1201	2.79248
12-4-2020-13	1.95441	-1.16252	-30.745	2.27402
12-4-2020-14	1.79674	-1.06006	-30.5402	2.08615
12-4-2020-15	1.87094	-1.4013	-36.8325	2.33753
12-4-2020-16	2.06066	-2.17136	-46.4984	2.99351
12-4-2020-17	2.04211	-2.95134	-55.3196	3.58896
12-4-2020-18	2.31868	-3.92217	-59.4096	4.55628
12-4-2020-19	2.63741	-5.55648	-64.6084	6.15064
12-4-2020-20	2.53875	-7.01233	-70.0977	7.45775
12-4-2020-21	2.60031	-7.59152	-71.0922	8.02451
12-4-2020-22	2.47214	-9.12751	-74.8453	9.45637
12-4-2020-23	2.18376	-10.7998	-78.5687	11.0184
13-4-2020-0	1.73012	-11.5625	-81.4898	11.6912
13-4-2020-1	2.5202	-11.9384	-78.0798	12.2015
13-4-2020-2	3.6307	-12.1458	-73.3572	12.6768
13-4-2020-3	4.44438	-12.1392	-69.8914	12.9272
13-4-2020-4	5.03715	-12.4052	-67.9003	13.3889
13-4-2020-5	5.2859	-12.4416	-66.9814	13.5179
13-4-2020-6	4.77998	-12.6845	-69.3518	13.5552
13-4-2020-7	4.01688	-12.7027	-72.4518	13.3227
13-4-2020-8	3.56493	-12.6366	-74.2456	13.1298
13-4-2020-9	3.57167	-12.3086	-73.8184	12.8163
13-4-2020-10	4.37187	-12.8241	-71.1753	13.5489
13-4-2020-11	4.34489	-12.6432	-71.0345	13.3689
13-4-2020-12	4.39885	-12.3813	-70.4407	13.1395
13-4-2020-13	4.64422	-12.2111	-69.1767	13.0644
13-4-2020-14	5.4655	-11.7773	-65.1053	12.9837
13-4-2020-15	6.2151	-11.9838	-62.5877	13.4996
13-4-2020-16	6.49842	-11.4377	-60.3966	13.1549
13-4-2020-17	6.94278	-11.693	-59.3001	13.5988
13-4-2020-18	6.75897	-12.3829	-61.3729	14.1074
13-4-2020-19	6.14174	-13.0712	-64.8326	14.4422
13-4-2020-20	5.73195	-13.0984	-66.3655	14.2977
13-4-2020-21	4.90983	-12.9811	-69.2819	13.8786
13-4-2020-22	3.44941	-13.852	-76.0166	14.275
13-4-2020-23	2.10197	-12.5093	-80.4616	12.6847
14-4-2020-0	0.8397	-11.1716	-85.7015	11.2032
14-4-2020-1	0.26127	-9.5522	-88.4332	9.55577
14-4-2020-2	0.78574	-8.10627	-84.4636	8.14426
14-4-2020-3	1.98983	-8.0443	-76.1063	8.28675
14-4-2020-4	2.89627	-8.2269	-70.6054	8.72183
14-4-2020-5	3.68803	-8.18559	-65.746	8.97805
14-4-2020-6	4.02784	-8.41694	-64.427	9.33104
14-4-2020-7	4.02447	-8.59789	-64.9168	9.49316
14-4-2020-8	4.20576	-8.36984	-63.3209	9.3671
14-4-2020-9	4.32886	-7.80304	-60.98	8.92337
14-4-2020-10	5.5026	-7.35191	-53.1867	9.18309
14-4-2020-11	5.71677	-7.55599	-52.8893	9.47494
14-4-2020-12	6.10633	-6.90574	-48.5156	9.21827
14-4-2020-13	6.33821	-6.69257	-46.5577	9.21756
14-4-2020-14	6.07766	-6.37033	-46.3469	8.80449
14-4-2020-15	6.27581	-5.73991	-42.4463	8.50484
14-4-2020-16	6.72692	-5.40611	-38.7872	8.63003
14-4-2020-17	7.03554	-5.04669	-35.6524	8.6584
14-4-2020-18	7.46051	-4.49972	-31.0958	8.71244
14-4-2020-19	7.7219	-3.58837	-24.9243	8.51494
14-4-2020-20	8.27841	-3.13476	-20.74	8.85205
14-4-2020-21	8.75651	-2.73982	-17.3744	9.17513
14-4-2020-22	8.94876	-1.80286	-11.3906	9.12856
14-4-2020-23	9.39902	-1.78055	-10.727	9.56619
15-4-2020-0	9.43697	-2.38205	-14.1665	9.73296
15-4-2020-1	9.52635	-2.52169	-14.8265	9.85445
15-4-2020-2	9.57104	-2.33413	-13.7054	9.85155
15-4-2020-3	9.72113	-2.18541	-12.67	9.96375
15-4-2020-4	9.3341	-1.34099	-8.1755	9.42994
15-4-2020-5	9.00525	-1.0675	-6.76041	9.0683
15-4-2020-6	8.58702	-0.40898	-2.72681	8.59675
15-4-2020-7	8.61653	0.28754	1.91129	8.62133
15-4-2020-8	8.91165	0.80973	5.19175	8.94836
15-4-2020-9	8.73543	1.15345	7.52198	8.81125
15-4-2020-10	8.56847	1.61284	10.66	8.71894
15-4-2020-11	8.41079	1.96069	13.1222	8.6363
15-4-2020-12	8.30624	2.0838	14.0832	8.56364
15-4-2020-13	8.16458	1.9549	13.4652	8.39536
15-4-2020-14	8.47066	1.555	10.4022	8.61221
15-4-2020-15	8.6764	1.21624	7.97961	8.76123
15-4-2020-16	8.59883	1.23111	8.14777	8.68651
15-4-2020-17	8.5398	1.23607	8.23592	8.62879
15-4-2020-18	8.59377	1.11213	7.37373	8.66543
15-4-2020-19	8.62075	0.50898	3.37889	8.63576
15-4-2020-20	8.5027	-0.3561	-2.39819	8.51015
15-4-2020-21	8.13338	-1.40543	-9.80377	8.25391
15-4-2020-22	6.96808	-2.62993	-20.6778	7.44786
15-4-2020-23	6.34833	-2.85549	-24.2183	6.96097
16-4-2020-0	5.9613	-2.80509	-25.1993	6.58829
16-4-2020-1	5.68726	-2.79187	-26.1464	6.33557
16-4-2020-2	5.29939	-2.9786	-29.3388	6.07911
16-4-2020-3	4.76817	-2.88771	-31.2	5.57443
16-4-2020-4	4.15095	-3.00091	-35.8649	5.12209
16-4-2020-5	3.74284	-3.08353	-39.4833	4.84943
16-4-2020-6	3.46543	-2.77617	-38.6984	4.44031
16-4-2020-7	3.28583	-2.41593	-36.3255	4.07841
16-4-2020-8	3.03034	-2.54482	-40.0229	3.95715
16-4-2020-9	2.69812	-2.56465	-43.5472	3.72254
16-4-2020-10	2.51936	-2.98438	-49.8295	3.9056
16-4-2020-11	2.43251	-2.64149	-47.3585	3.5909
16-4-2020-12	2.24448	-2.70016	-50.2653	3.5112
16-4-2020-13	1.97212	-3.46195	-60.3317	3.98426
16-4-2020-14	1.93165	-4.21384	-65.373	4.63548
16-4-2020-15	2.0497	-4.87731	-67.2053	5.2905
16-4-2020-16	2.03115	-5.34827	-69.2044	5.72098
16-4-2020-17	2.02356	-6.17864	-71.8659	6.50157
16-4-2020-18	1.77481	-7.07016	-75.9083	7.28952
16-4-2020-19	1.35996	-7.59648	-79.8501	7.71725
16-4-2020-20	0.84308	-7.85592	-83.8746	7.90103
16-4-2020-21	0.28235	-7.8237	-87.9331	7.82879
16-4-2020-22	0.26886	-7.06686	-87.8212	7.07197
16-4-2020-23	0.45858	-6.71983	-86.096	6.73546
17-4-2020-0	0.47966	-6.77519	-85.9504	6.79215
17-4-2020-1	0.30765	-6.67026	-87.3592	6.67735
17-4-2020-2	0.30765	-6.12163	-87.123	6.12936
17-4-2020-3	0.75623	-5.57136	-82.2702	5.62245
17-4-2020-4	0.98389	-5.68951	-80.1888	5.77396
17-4-2020-5	0.81188	-5.43255	-81.5002	5.49288
17-4-2020-6	0.70817	-4.82443	-81.6493	4.87613
17-4-2020-7	0.64155	-4.21962	-81.355	4.26811
17-4-2020-8	0.56819	-3.66934	-81.1978	3.71307
17-4-2020-9	0.22586	-3.61233	-86.4223	3.61938
17-4-2020-10	0.02686	-3.69909	-89.584	3.69919
17-4-2020-11	-0.05662	-2.89763	-91.1194	2.89818
17-4-2020-12	0.23513	-2.16723	-83.808	2.17995
17-4-2020-13	0.95607	-2.07304	-65.2412	2.28289
17-4-2020-14	1.49234	-2.68115	-60.8995	3.06849
17-4-2020-15	1.58594	-3.16533	-63.3875	3.54041
17-4-2020-16	1.39116	-3.79576	-69.8719	4.04266
17-4-2020-17	0.82959	-4.836	-80.266	4.90664
17-4-2020-18	-0.35427	-5.90433	-93.4337	5.91495
17-4-2020-19	-1.3855	-5.86137	-103.299	6.0229
17-4-2020-20	-2.43781	-5.07561	-115.655	5.6307
17-4-2020-21	-3.96485	-3.39668	-139.413	5.22087
17-4-2020-22	-5.174	-1.60786	-162.737	5.41807
17-4-2020-23	-6.16054	-0.24952	-177.681	6.16559
18-4-2020-0	-6.66646	-0.26687	-177.708	6.6718
18-4-2020-1	-7.17491	-1.04189	-171.738	7.25016
18-4-2020-2	-7.47762	-1.6971	-167.213	7.66779
18-4-2020-3	-7.411	-1.87309	-165.816	7.64404
18-4-2020-4	-7.36969	-1.95488	-165.144	7.62456
18-4-2020-5	-7.44726	-1.77228	-166.614	7.65524
18-4-2020-6	-7.60578	-1.87722	-166.136	7.83402
18-4-2020-7	-7.61674	-1.96232	-165.553	7.86546
18-4-2020-8	-7.34355	-2.18789	-163.409	7.66254
18-4-2020-9	-6.8351	-2.43163	-160.417	7.25475
18-4-2020-10	-6.31569	-2.85549	-155.671	6.93122
18-4-2020-11	-5.17568	-3.01991	-149.737	5.99229
18-4-2020-12	-4.76083	-3.83872	-141.12	6.11566
18-4-2020-13	-4.69337	-4.62861	-135.398	6.59179
18-4-2020-14	-4.52726	-4.95498	-132.417	6.71177
18-4-2020-15	-4.53822	-4.97976	-132.344	6.73747
18-4-2020-16	-4.58038	-4.51707	-135.399	6.43302
18-4-2020-17	-4.98259	-4.06263	-140.807	6.42893
18-4-2020-18	-6.07369	-3.69413	-148.691	7.10889
18-4-2020-19	-7.42871	-2.77535	-159.514	7.93021
18-4-2020-20	-8.1176	-2.28538	-164.276	8.43317
18-4-2020-21	-8.4844	-2.60762	-162.916	8.87608
18-4-2020-22	-8.74579	-2.78526	-162.335	9.17859
18-4-2020-23	-8.18422	-3.13641	-159.032	8.76462
19-4-2020-0	-7.84778	-3.49087	-156.019	8.58917
19-4-2020-1	-7.62096	-3.4446	-155.677	8.36327
19-4-2020-2	-7.34186	-3.40081	-155.146	8.09126
19-4-2020-3	-6.95483	-3.33058	-154.411	7.71119
19-4-2020-4	-6.54419	-3.2934	-153.286	7.32618
19-4-2020-5	-6.37724	-3.58589	-150.651	7.31627
19-4-2020-6	-6.61671	-3.86103	-149.735	7.66084
19-4-2020-7	-6.90087	-3.53879	-152.851	7.75532
19-4-2020-8	-6.78957	-3.07114	-155.661	7.45186
19-4-2020-9	-6.52564	-2.80179	-156.764	7.10169
19-4-2020-10	-6.90087	-2.38371	-160.944	7.30096
19-4-2020-11	-6.6732	-1.69958	-165.711	6.88623
19-4-2020-12	-6.11248	-1.63843	-164.995	6.32826
19-4-2020-13	-6.57118	-1.65	-165.905	6.77517
19-4-2020-14	-7.10155	-1.67809	-166.705	7.29712
19-4-2020-15	-7.56953	-2.26638	-163.332	7.90154
19-4-2020-16	-8.11002	-2.61505	-162.128	8.5212
19-4-2020-17	-8.51054	-2.56631	-163.22	8.88905
19-4-2020-18	-8.61509	-2.21515	-165.58	8.89532
19-4-2020-19	-8.56619	-2.08874	-166.297	8.81717
19-4-2020-20	-8.46332	-2.2953	-164.826	8.76905
19-4-2020-21	-8.07207	-2.46137	-163.042	8.439
19-4-2020-22	-8.01136	-1.99702	-166.003	8.25651
19-4-2020-23	-7.87982	-1.34677	-170.301	7.99408
20-4-2020-0	-7.73311	-1.25836	-170.758	7.83482
20-4-2020-1	-7.84272	-1.15095	-171.651	7.92672
20-4-2020-2	-8.29383	-1.01379	-173.031	8.35556
20-4-2020-3	-8.52656	-0.80393	-174.614	8.56438
20-4-2020-4	-8.64966	-0.18755	-178.758	8.65169
20-4-2020-5	-8.54511	0.37182	177.508	8.5532
20-4-2020-6	-8.26011	0.54863	176.2	8.27831
20-4-2020-7	-8.00377	0.0785	179.438	8.00415
20-4-2020-8	-8.12519	-0.48004	-176.619	8.13936
20-4-2020-9	-7.94138	-0.66099	-175.242	7.96884
20-4-2020-10	-7.77527	-1.32777	-170.309	7.88783
20-4-2020-11	-6.86967	-1.43022	-168.239	7.01697
20-4-2020-12	-6.68501	-1.60125	-166.53	6.87411
20-4-2020-13	-6.82329	-1.78633	-165.329	7.05324
20-4-2020-14	-7.09818	-2.10443	-163.486	7.40357
20-4-2020-15	-7.44895	-2.3961	-162.169	7.82484
20-4-2020-16	-7.88067	-2.92407	-159.643	8.40566
20-4-2020-17	-8.50042	-3.17525	-159.517	9.0741
20-4-2020-18	-9.10921	-3.02735	-161.616	9.59909
20-4-2020-19	-9.57803	-2.51425	-165.292	9.90253
20-4-2020-20	-9.87905	-1.74585	-169.978	10.0321
20-4-2020-21	-9.97686	-1.15178	-173.415	10.0431
20-4-2020-22	-10.4718	-0.79401	-175.664	10.5019
20-4-2020-23	-10.6093	-0.05865	-179.683	10.6094
21-4-2020-0	-10.471	0.71636	176.086	10.4955
21-4-2020-1	-10.0452	0.62961	176.414	10.0649
21-4-2020-2	-9.70451	-0.57093	-176.633	9.72129
21-4-2020-3	-9.64295	-1.38395	-171.833	9.74176
21-4-2020-4	-10.0477	-1.60043	-170.95	10.1744
21-4-2020-5	-10.2636	-1.29472	-172.81	10.3449
21-4-2020-6	-10.1725	-1.17656	-173.402	10.2403
21-4-2020-7	-9.99963	-1.05428	-173.981	10.0551
21-4-2020-8	-9.45492	-0.92704	-174.4	9.50026
21-4-2020-9	-8.78626	-1.11129	-172.791	8.85626
21-4-2020-10	-9.09825	-1.86648	-168.407	9.28773
21-4-2020-11	-9.50804	-1.65165	-170.145	9.65043
21-4-2020-12	-9.8723	-1.47979	-171.475	9.98259
21-4-2020-13	-9.89001	-1.5492	-171.097	10.0106
21-4-2020-14	-10.0688	-1.87887	-169.43	10.2426
21-4-2020-15	-10.3546	-2.11187	-168.472	10.5678
21-4-2020-16	-10.6556	-2.12179	-168.738	10.8648
21-4-2020-17	-10.7737	-1.9805	-169.584	10.9542
21-4-2020-18	-11.0688	-1.53185	-172.121	11.1743
21-4-2020-19	-11.1186	-0.88903	-175.428	11.154
21-4-2020-20	-11.057	-0.38667	-177.997	11.0638
21-4-2020-21	-10.9044	-0.00082	-179.996	10.9044
21-4-2020-22	-10.6388	0.0091	179.951	10.6388
21-4-2020-23	-10.2374	-0.17929	-178.997	10.239
22-4-2020-0	-10.1328	-0.36189	-177.955	10.1393
22-4-2020-1	-9.85122	-0.75435	-175.621	9.88006
22-4-2020-2	-9.37229	-0.90555	-174.481	9.41594
22-4-2020-3	-9.38915	-0.8659	-174.731	9.42899
22-4-2020-4	-9.43806	-0.91547	-174.46	9.48236
22-4-2020-5	-9.34783	-0.92786	-174.331	9.39377
22-4-2020-6	-9.08138	-0.96009	-173.965	9.13199
22-4-2020-7	-8.72808	-1.11046	-172.749	8.79844
22-4-2020-8	-8.30901	-1.28232	-171.227	8.40738
22-4-2020-9	-7.90681	-1.669	-168.081	8.08104
22-4-2020-10	-7.90512	-2.21846	-164.324	8.21051
22-4-2020-11	-7.59313	-2.42915	-162.26	7.97223
22-4-2020-12	-7.58639	-2.47624	-161.923	7.98029
22-4-2020-13	-7.7272	-2.43741	-162.493	8.10251
22-4-2020-14	-7.83007	-2.60762	-161.581	8.25286
22-4-2020-15	-7.94559	-2.61175	-161.804	8.36383
22-4-2020-16	-7.92451	-2.56961	-162.034	8.33071
22-4-2020-17	-8.20614	-2.37049	-163.888	8.54166
22-4-2020-18	-8.66484	-2.12922	-166.194	8.92261
22-4-2020-19	-9.00212	-1.70784	-169.258	9.16269
22-4-2020-20	-8.86384	-1.08733	-173.006	8.93028
22-4-2020-21	-8.27275	-0.57258	-176.041	8.29254
22-4-2020-22	-8.09905	-0.52796	-176.27	8.11624
22-4-2020-23	-7.80562	0.00744	179.945	7.80562
23-4-2020-0	-7.38402	0.50071	176.121	7.40098
23-4-2020-1	-6.60238	0.90144	172.225	6.66363
23-4-2020-2	-5.8182	0.85352	171.654	5.88047
23-4-2020-3	-5.39997	0.71554	172.452	5.44717
23-4-2020-4	-5.51971	0.55938	174.213	5.54798
23-4-2020-5	-5.68329	0.88492	171.15	5.75177
23-4-2020-6	-5.43117	1.37157	165.827	5.60168
23-4-2020-7	-4.79793	1.8351	159.069	5.1369
23-4-2020-8	-4.12253	1.94664	154.724	4.55902
23-4-2020-9	-3.64106	1.84088	153.179	4.07997
23-4-2020-10	-3.12586	0.49493	171.003	3.1648
23-4-2020-11	-3.08455	-0.14789	-177.255	3.08809
23-4-2020-12	-2.93867	-0.31066	-173.965	2.95505
23-4-2020-13	-2.50695	-0.9039	-160.173	2.66493
23-4-2020-14	-1.79614	-2.10526	-130.47	2.76735
23-4-2020-15	-1.14603	-3.39503	-108.653	3.58324
23-4-2020-16	-0.87199	-4.20723	-101.709	4.29664
23-4-2020-17	-0.74635	-4.92441	-98.6182	4.98065
23-4-2020-18	-0.92343	-5.44742	-99.6211	5.52513
23-4-2020-19	-1.32816	-5.6168	-103.304	5.77169
23-4-2020-20	-1.70086	-5.32844	-107.703	5.59332
23-4-2020-21	-1.75482	-4.96902	-109.451	5.26978
23-4-2020-22	-1.45801	-4.72611	-107.145	4.9459
23-4-2020-23	-1.05328	-4.99298	-101.912	5.10287
24-4-2020-0	-0.71347	-5.2706	-97.7091	5.31867
24-4-2020-1	-0.25983	-5.31522	-92.7986	5.32157
24-4-2020-2	0.23176	-5.04256	-87.3685	5.04788
24-4-2020-3	1.05472	-5.37058	-78.8892	5.47317
24-4-2020-4	1.79842	-6.30589	-74.082	6.55733
24-4-2020-5	2.45528	-6.67522	-69.8055	7.11245
24-4-2020-6	3.01769	-6.36868	-64.6469	7.04745
24-4-2020-7	3.75465	-6.06297	-58.2311	7.13141
24-4-2020-8	4.46378	-6.18608	-54.1864	7.62843
24-4-2020-9	4.96126	-6.49014	-52.6046	8.16921
24-4-2020-10	5.62908	-7.29821	-52.3571	9.21685
24-4-2020-11	5.52284	-7.50146	-53.6382	9.31524
24-4-2020-12	5.59366	-7.60144	-53.6518	9.43774
24-4-2020-13	5.78929	-7.67002	-52.9547	9.60964
24-4-2020-14	6.21004	-7.4965	-50.3619	9.73458
24-4-2020-15	6.70079	-7.594	-48.5755	10.1277
24-4-2020-16	6.92255	-8.041	-49.2746	10.6103
24-4-2020-17	7.16202	-8.37645	-49.4689	11.0209
24-4-2020-18	7.2261	-8.33514	-49.0765	11.0314
24-4-2020-19	7.16033	-8.77636	-50.7902	11.3267
24-4-2020-20	6.65272	-9.38117	-54.6574	11.5007
24-4-2020-21	5.61896	-9.84634	-60.2881	11.3368
24-4-2020-22	4.55316	-9.14238	-63.5254	10.2134
24-4-2020-23	4.4798	-9.06719	-63.7075	10.1135
25-4-2020-0	3.98821	-9.06719	-66.2577	9.90554
25-4-2020-1	3.34991	-8.60615	-68.7317	9.23513
25-4-2020-2	3.03371	-8.03687	-69.3198	8.59038
25-4-2020-3	2.63488	-7.7072	-71.1259	8.14515
25-4-2020-4	2.08764	-7.61631	-74.6716	7.89724
25-4-2020-5	1.66267	-7.39074	-77.3214	7.57545
25-4-2020-6	1.26721	-6.90657	-79.6031	7.02186
25-4-2020-7	1.38441	-6.02992	-77.0695	6.1868
25-4-2020-8	1.33719	-5.12601	-75.3794	5.29755
25-4-2020-9	1.66267	-4.23697	-68.574	4.55153
25-4-2020-10	2.10366	-4.23862	-63.6044	4.73194
25-4-2020-11	2.97047	-4.21549	-54.8293	5.15694
25-4-2020-12	3.6113	-4.50881	-51.3073	5.77675
25-4-2020-13	3.8786	-4.36669	-48.3877	5.84051
25-4-2020-14	4.11554	-4.39561	-46.8847	6.02155
25-4-2020-15	4.40307	-4.34108	-44.5938	6.1832
25-4-2020-16	4.69228	-4.48567	-43.7104	6.49143
25-4-2020-17	4.71083	-4.75916	-45.2924	6.69638
25-4-2020-18	4.40981	-5.0847	-49.0659	6.73057
25-4-2020-19	3.82885	-5.18715	-53.5674	6.44722
25-4-2020-20	3.2462	-4.84839	-56.196	5.83478
25-4-2020-21	2.99577	-4.39809	-55.7392	5.32145
25-4-2020-22	2.81363	-4.11799	-55.657	4.98742
25-4-2020-23	2.71498	-3.88169	-55.0298	4.73694
26-4-2020-0	2.65427	-3.40825	-52.0893	4.31987
26-4-2020-1	2.91735	-3.01743	-45.9661	4.19712
26-4-2020-2	3.02865	-2.88358	-43.5944	4.18184
26-4-2020-3	3.16862	-2.61423	-39.5239	4.10784
26-4-2020-4	3.48314	-2.5126	-35.8052	4.29481
26-4-2020-5	3.83391	-2.51838	-33.2997	4.58706
26-4-2020-6	3.82547	-2.45889	-32.7316	4.54757
26-4-2020-7	3.70911	-2.20441	-30.724	4.31473
26-4-2020-8	3.68635	-2.0499	-29.0775	4.21797
26-4-2020-9	3.62395	-1.89126	-27.5591	4.08777
26-4-2020-10	3.09948	-0.97083	-17.3918	3.24797
26-4-2020-11	3.27065	-0.06526	-1.14308	3.2713
26-4-2020-12	3.45953	0.21731	3.59431	3.46635
26-4-2020-13	3.43676	0.05206	0.867849	3.43715
26-4-2020-14	3.22596	-0.2049	-3.63432	3.23246
26-4-2020-15	2.55562	-0.1702	-3.81018	2.56128
26-4-2020-16	1.88021	-0.09584	-2.91801	1.88265
26-4-2020-17	1.56317	0.18178	6.63309	1.5737
26-4-2020-18	1.22842	0.43048	19.3122	1.30166
26-4-2020-19	0.59349	0.95928	58.2556	1.12803
26-4-2020-20	-0.08782	1.7533	92.8675	1.7555
26-4-2020-21	-0.41582	2.79271	98.4688	2.8235
26-4-2020-22	-0.22188	3.74785	93.3881	3.75441
26-4-2020-23	-0.05662	4.58566	90.7074	4.58601
27-4-2020-0	0.35065	5.28714	86.2056	5.29876
27-4-2020-1	0.89789	5.54989	80.81	5.62205
27-4-2020-2	1.48054	5.63995	75.2912	5.83104
27-4-2020-3	2.00332	5.72836	70.7243	6.06856
27-4-2020-4	2.47888	5.60112	66.1273	6.12514
27-4-2020-5	2.97637	5.40282	61.15	6.16841
27-4-2020-6	3.02865	5.52841	61.2846	6.30365
27-4-2020-7	3.16019	5.48462	60.0498	6.32992
27-4-2020-8	3.07671	5.07397	58.7686	5.93391
27-4-2020-9	2.99408	4.28656	55.0664	5.22868
27-4-2020-10	2.23183	3.29507	55.8893	3.97977
27-4-2020-11	2.36927	2.51757	46.7382	3.45711
27-4-2020-12	2.36252	1.80287	37.3477	2.97184
27-4-2020-13	1.97718	1.16914	30.5965	2.29698
27-4-2020-14	2.01091	0.70149	19.2309	2.12975
27-4-2020-15	2.48985	0.19087	4.38368	2.49716
27-4-2020-16	2.88784	-0.39411	-7.77127	2.91461
27-4-2020-17	2.80689	-0.92208	-18.1857	2.95446
27-4-2020-18	2.77316	-1.42113	-27.1333	3.11609
27-4-2020-19	2.58934	-2.33165	-42.0024	3.48443
27-4-2020-20	1.88106	-3.63464	-62.6368	4.09255
27-4-2020-21	1.09604	-4.69802	-76.8679	4.82418
27-4-2020-22	0.94173	-6.72066	-82.0234	6.78632
27-4-2020-23	0.42822	-7.00902	-86.5038	7.02209
28-4-2020-0	0.18201	-6.31167	-88.3482	6.31429
28-4-2020-1	0.46026	-5.39454	-85.1234	5.41414
28-4-2020-2	0.78911	-4.8236	-80.7091	4.88772
28-4-2020-3	1.12386	-4.75916	-76.7132	4.89006
28-4-2020-4	1.04292	-4.83352	-77.8241	4.94475
28-4-2020-5	0.80851	-4.83435	-80.5056	4.90149
28-4-2020-6	0.43075	-4.77238	-84.8425	4.79178
28-4-2020-7	-0.06421	-4.03289	-90.9122	4.0334
28-4-2020-8	-0.517	-3.25457	-99.0262	3.29538
28-4-2020-9	-0.90741	-2.796	-107.98	2.93956
28-4-2020-10	-0.95209	-3.00256	-107.593	3.1499
28-4-2020-11	-0.64348	-3.52557	-100.344	3.58381
28-4-2020-12	-0.36438	-4.05933	-95.1293	4.07565
28-4-2020-13	-0.43521	-4.32786	-95.7424	4.34969
28-4-2020-14	-0.04987	-4.49972	-90.635	4.5
28-4-2020-15	0.07914	-5.34001	-89.1509	5.3406
28-4-2020-16	-0.86356	-6.26292	-97.8507	6.32218
28-4-2020-17	-1.21096	-6.7785	-100.129	6.88582
28-4-2020-18	-1.60726	-6.75123	-103.391	6.93991
28-4-2020-19	-2.04572	-6.66365	-107.066	6.9706
28-4-2020-20	-2.7498	-6.19104	-113.949	6.77424
28-4-2020-21	-3.33413	-5.68786	-120.378	6.59304
28-4-2020-22	-2.62332	-5.24334	-116.579	5.86297
28-4-2020-23	-3.05588	-4.65836	-123.265	5.57124
29-4-2020-0	-3.54409	-3.78171	-133.142	5.18285
29-4-2020-1	-4.09133	-2.6291	-147.275	4.86324
29-4-2020-2	-4.66555	-0.94852	-168.508	4.76099
29-4-2020-3	-4.3856	-0.02313	-179.698	4.38566
29-4-2020-4	-4.50702	-0.41724	-174.711	4.52629
29-4-2020-5	-5.12846	-0.80558	-171.073	5.19134
29-4-2020-6	-5.81904	-1.19309	-168.413	5.94009
29-4-2020-7	-6.25076	-0.43707	-176	6.26602
29-4-2020-8	-6.33845	0.30902	177.209	6.34598
29-4-2020-9	-6.02563	1.47155	166.276	6.20272
29-4-2020-10	-5.7069	2.12511	159.576	6.08973
29-4-2020-11	-5.00957	2.8142	150.674	5.74591
29-4-2020-12	-3.52132	2.79519	141.558	4.49586
29-4-2020-13	-2.54659	2.50849	135.432	3.57458
29-4-2020-14	-1.2177	2.33415	117.551	2.63269
29-4-2020-15	-0.16117	2.01439	94.5745	2.02083
29-4-2020-16	0.72756	2.0334	70.3126	2.15964
29-4-2020-17	2.20484	2.28705	46.0485	3.17678
29-4-2020-18	2.8052	1.97969	35.2114	3.43341
29-4-2020-19	1.62978	1.97308	50.443	2.55915
29-4-2020-20	1.37514	2.96209	65.0971	3.26573
29-4-2020-21	0.12383	3.61565	88.0385	3.61777
29-4-2020-22	-2.89314	4.14528	124.913	5.05506
29-4-2020-23	-4.10735	5.50693	126.717	6.86998
30-4-2020-0	-5.50116	5.98532	132.586	8.12938
30-4-2020-1	-5.99106	7.5147	128.563	9.61059
30-4-2020-2	-3.64527	9.27295	111.46	9.96371
30-4-2020-3	0.03782	9.26551	89.7661	9.26559
30-4-2020-4	2.34482	8.01458	73.6921	8.35055
30-4-2020-5	3.30522	7.39489	65.9173	8.09993
30-4-2020-6	3.25884	7.499	66.5117	8.17649
30-4-2020-7	3.27908	7.8989	67.4551	8.55248
30-4-2020-8	2.62391	7.80636	71.4212	8.23554
30-4-2020-9	2.12137	7.66755	74.5349	7.9556
30-4-2020-10	0.84476	6.50668	82.6027	6.56129
30-4-2020-11	0.7343	6.5513	83.6047	6.59232
30-4-2020-12	3.90221	7.08753	61.164	8.09076
30-4-2020-13	8.26829	5.03679	31.3485	9.68163
30-4-2020-14	7.25055	2.96209	22.2216	7.83227
30-4-2020-15	4.45534	2.0681	24.9	4.91193
30-4-2020-16	1.81782	2.34572	52.226	2.96764
30-4-2020-17	-0.28091	1.09561	104.381	1.13105
30-4-2020-18	-2.61404	0.8593	161.803	2.75165
30-4-2020-19	-4.48847	0.86426	169.101	4.57092
30-4-2020-20	-5.65631	0.8907	171.051	5.72601
30-4-2020-21	-6.41856	1.59879	166.013	6.61468
30-4-2020-22	-6.98519	1.64589	166.741	7.17648
30-4-2020-23	-6.95062	3.61896	152.495	7.83633
1-5-2020-0	-5.55006	5.7234	134.119	7.97248
1-5-2020-1	-3.24391	6.29764	117.253	7.08401
1-5-2020-2	-1.72784	6.83718	104.182	7.05212
1-5-2020-3	0.30596	7.55684	87.6815	7.56303
1-5-2020-4	3.49241	7.95261	66.2912	8.68567
1-5-2020-5	5.42165	8.21783	56.5855	9.84515
1-5-2020-6	6.19402	8.70284	54.5596	10.682
1-5-2020-7	6.00683	8.1823	53.7167	10.1505
1-5-2020-8	6.02707	7.24286	50.2348	9.42256
1-5-2020-9	5.69822	6.55295	48.9909	8.68394
1-5-2020-10	4.32212	4.68233	47.2908	6.3722
1-5-2020-11	2.0362	4.10314	63.6069	4.5806
1-5-2020-12	0.37679	3.67845	84.1515	3.6977
1-5-2020-13	0.38438	4.33449	84.9323	4.3515
1-5-2020-14	2.04126	4.4262	65.242	4.87422
1-5-2020-15	3.44688	3.72885	47.2503	5.07792
1-5-2020-16	3.28498	3.69662	48.3743	4.94531
1-5-2020-17	3.23608	4.08826	51.6365	5.21403
1-5-2020-18	3.22765	4.3634	53.5093	5.42743
1-5-2020-19	3.65009	4.1618	48.7477	5.53568
1-5-2020-20	4.91405	3.72637	37.1734	6.16715
1-5-2020-21	6.12066	3.44049	29.3408	7.02136
1-5-2020-22	5.94612	2.93731	26.2888	6.63205
1-5-2020-23	5.45538	1.74338	17.7224	5.72718
2-5-2020-0	4.83816	1.34183	15.501	5.02079
2-5-2020-1	4.91742	1.39471	15.8347	5.11138
2-5-2020-2	5.78929	1.53352	14.8363	5.98895
2-5-2020-3	6.66284	0.73619	6.30515	6.70339
2-5-2020-4	6.85846	-0.50235	-4.18917	6.87683
2-5-2020-5	6.79185	-1.24597	-10.3954	6.90519
2-5-2020-6	6.36603	-1.83756	-16.1008	6.62593
2-5-2020-7	5.88794	-2.21019	-20.5749	6.2891
2-5-2020-8	5.52199	-2.50021	-24.3598	6.06164
2-5-2020-9	5.18893	-2.76295	-28.034	5.87868
2-5-2020-10	5.59619	-1.39717	-14.0182	5.76797
2-5-2020-11	5.67714	-1.45996	-14.4219	5.86186
2-5-2020-12	5.85421	-2.25151	-21.0366	6.27225
2-5-2020-13	5.33986	-2.70677	-26.8804	5.98671
2-5-2020-14	5.35167	-2.28042	-23.0795	5.81727
2-5-2020-15	6.18475	-2.40436	-21.2439	6.63567
2-5-2020-16	6.52287	-3.31075	-26.9105	7.31498
2-5-2020-17	6.36013	-3.97918	-32.0319	7.50234
2-5-2020-18	6.14512	-3.72635	-31.2323	7.18667
2-5-2020-19	5.88288	-3.19756	-28.5257	6.69572
2-5-2020-20	5.98491	-2.71999	-24.4406	6.574
2-5-2020-21	6.41494	-2.48864	-21.2035	6.88075
2-5-2020-22	5.47309	-2.23085	-22.176	5.91028
2-5-2020-23	5.06919	-2.03916	-21.9132	5.46396
3-5-2020-0	4.33814	-1.30628	-16.7578	4.53054
3-5-2020-1	4.23864	-0.90225	-12.0168	4.3336
3-5-2020-2	4.32633	-1.04106	-13.53	4.44982
3-5-2020-3	4.27659	-1.51532	-19.5107	4.53712
3-5-2020-4	4.12481	-1.98959	-25.7502	4.57958
3-5-2020-5	4.08096	-2.75056	-33.9799	4.92136
3-5-2020-6	3.39544	-3.68008	-47.3037	5.00719
3-5-2020-7	2.84652	-3.96762	-54.3429	4.8831
3-5-2020-8	2.64837	-3.92382	-55.9827	4.73394
3-5-2020-9	2.39541	-3.96266	-58.8472	4.63041
3-5-2020-10	2.92072	-3.36115	-49.0105	4.45286
3-5-2020-11	3.09695	-3.33471	-47.1171	4.55098
3-5-2020-12	3.17958	-3.32149	-46.2505	4.59805
3-5-2020-13	3.07587	-3.31571	-47.149	4.52271
3-5-2020-14	3.17705	-3.28596	-45.9654	4.57069
3-5-2020-15	3.32546	-3.13724	-43.3318	4.57176
3-5-2020-16	3.32377	-3.18516	-43.7801	4.60355
3-5-2020-17	2.91819	-3.58011	-50.8161	4.61877
3-5-2020-18	2.38782	-4.2378	-60.6006	4.86422
3-5-2020-19	2.08174	-4.51046	-65.225	4.96768
3-5-2020-20	1.7883	-4.20805	-66.9759	4.57228
3-5-2020-21	1.81276	-3.79989	-64.4962	4.21014
3-5-2020-22	2.04464	-2.85219	-54.3645	3.50935
3-5-2020-23	2.55983	-3.27605	-51.9968	4.15755
4-5-2020-0	2.68125	-3.87342	-55.3083	4.71089
4-5-2020-1	2.63066	-4.389	-59.0626	5.117
4-5-2020-2	2.35156	-4.74842	-63.654	5.2988
4-5-2020-3	1.93249	-5.48377	-70.5875	5.81431
4-5-2020-4	1.44091	-5.98365	-76.4605	6.1547
4-5-2020-5	1.12218	-6.03488	-79.4662	6.13833
4-5-2020-6	1.11459	-6.1175	-79.6741	6.21821
4-5-2020-7	1.16602	-6.26623	-79.459	6.37379
4-5-2020-8	1.12218	-6.56037	-80.2933	6.65565
4-5-2020-9	1.35068	-6.68926	-78.5845	6.82426
4-5-2020-10	2.38445	-6.7942	-70.6613	7.20047
4-5-2020-11	2.71245	-7.25028	-69.4883	7.74106
4-5-2020-12	2.8246	-7.60722	-69.6298	8.11469
4-5-2020-13	2.93337	-7.79726	-69.3834	8.33078
4-5-2020-14	2.95782	-8.28226	-70.347	8.79457
4-5-2020-15	3.02865	-8.57723	-70.5517	9.09624
4-5-2020-16	3.13658	-8.70447	-70.1838	9.25235
4-5-2020-17	3.10117	-9.07794	-71.139	9.59303
4-5-2020-18	2.98312	-9.78437	-73.0443	10.229
4-5-2020-19	2.6509	-9.99259	-75.1424	10.3382
4-5-2020-20	2.28326	-9.67531	-76.7218	9.94107
4-5-2020-21	2.07246	-9.53733	-77.7402	9.75991
4-5-2020-22	2.28916	-8.57641	-75.0554	8.87666
4-5-2020-23	2.82207	-8.44255	-71.5169	8.90173
5-5-2020-0	2.81111	-8.46073	-71.6207	8.91551
5-5-2020-1	2.47298	-8.64581	-74.0378	8.99253
5-5-2020-2	2.23857	-9.00688	-76.0425	9.2809
5-5-2020-3	2.34566	-8.79371	-75.0645	9.10118
5-5-2020-4	2.39372	-8.51113	-74.2916	8.84134
5-5-2020-5	2.40047	-8.2897	-73.8504	8.63026
5-5-2020-6	2.11041	-8.40289	-75.9016	8.66386
5-5-2020-7	1.51764	-8.06413	-79.3418	8.20569
5-5-2020-8	1.18204	-7.57748	-81.1337	7.66912
5-5-2020-9	1.00497	-6.98093	-81.808	7.0529
5-5-2020-10	0.12467	-6.62977	-88.9227	6.63094
5-5-2020-11	0.86837	-6.34472	-82.2066	6.40387
5-5-2020-12	1.71242	-6.26788	-74.7194	6.49759
5-5-2020-13	2.65764	-6.36785	-67.3466	6.90019
5-5-2020-14	2.93	-6.60168	-66.0671	7.22268
5-5-2020-15	2.81954	-6.84708	-67.6188	7.40488
5-5-2020-16	2.66439	-7.29407	-69.9337	7.76546
5-5-2020-17	2.25038	-7.90467	-74.1089	8.21876
5-5-2020-18	1.50583	-8.14758	-79.5288	8.28556
5-5-2020-19	0.71322	-8.05422	-84.9395	8.08574
5-5-2020-20	0.24525	-7.83609	-88.2074	7.83993
5-5-2020-21	-0.21598	-7.50311	-91.6488	7.50622
5-5-2020-22	-0.31548	-6.52732	-92.7671	6.53494
5-5-2020-23	-0.37113	-5.94069	-93.5748	5.95227
6-5-2020-0	-0.35764	-5.45816	-93.7489	5.46986
6-5-2020-1	0.27307	-5.35736	-87.0821	5.36431
6-5-2020-2	1.00497	-5.5978	-79.8221	5.6873
6-5-2020-3	1.30768	-5.59945	-76.8549	5.75012
6-5-2020-4	1.3667	-5.30365	-75.5498	5.47691
6-5-2020-5	1.44934	-5.42428	-75.0403	5.61457
6-5-2020-6	1.73097	-5.34579	-72.058	5.61905
6-5-2020-7	2.3035	-4.95663	-65.0742	5.46574
6-5-2020-8	3.11634	-4.71124	-56.5166	5.64866
6-5-2020-9	3.65852	-4.81038	-52.7453	6.04355
6-5-2020-10	4.14926	-5.01034	-50.3705	6.50537
6-5-2020-11	4.51437	-5.04586	-48.182	6.77054
6-5-2020-12	4.83225	-4.70958	-44.2634	6.74765
6-5-2020-13	5.27072	-4.41544	-39.9539	6.8758
6-5-2020-14	5.57174	-4.88888	-41.2651	7.41252
6-5-2020-15	5.46212	-5.33505	-44.3257	7.63528
6-5-2020-16	5.75809	-5.03347	-41.1585	7.64797
6-5-2020-17	6.30617	-5.13427	-39.1513	8.13194
6-5-2020-18	6.64429	-5.93903	-41.7921	8.91172
6-5-2020-19	6.65863	-6.60664	-44.7754	9.38003
6-5-2020-20	6.42675	-6.41247	-44.9363	9.07871
6-5-2020-21	6.57178	-5.90185	-41.9257	8.8329
6-5-2020-22	6.58358	-5.12436	-37.8956	8.34282
6-5-2020-23	6.3087	-5.42263	-40.6806	8.31893
7-5-2020-0	6.33231	-5.42842	-40.6051	8.34062
7-5-2020-1	6.26401	-5.71512	-42.3765	8.47941
7-5-2020-2	5.77832	-5.88946	-45.5457	8.25074
7-5-2020-3	5.30445	-5.55814	-46.3379	7.68311
7-5-2020-4	5.06245	-5.30448	-46.3374	7.33252
7-5-2020-5	5.08943	-5.01281	-44.5655	7.14357
7-5-2020-6	5.2488	-4.53442	-40.8236	6.9362
7-5-2020-7	5.27325	-4.29646	-39.1719	6.80197
7-5-2020-8	5.62571	-3.98084	-35.2838	6.89171
7-5-2020-9	6.07429	-3.7404	-31.6238	7.13355
7-5-2020-10	5.09533	-3.26779	-32.6733	6.05317
7-5-2020-11	3.92497	-2.30604	-30.4355	4.55228
7-5-2020-12	4.12481	-1.46162	-19.5117	4.37612
7-5-2020-13	4.55569	-0.82706	-10.2897	4.63016
7-5-2020-14	4.28502	-0.63042	-8.36942	4.33115
7-5-2020-15	4.29092	-0.45112	-6.00167	4.31457
7-5-2020-16	4.12481	-0.485	-6.70611	4.15323
7-5-2020-17	3.95786	-0.72791	-10.4211	4.02424
7-5-2020-18	3.6172	-1.05593	-16.2735	3.76817
7-5-2020-19	2.61886	-0.98983	-20.7047	2.79968
7-5-2020-20	2.07921	-0.36767	-10.028	2.11147
7-5-2020-21	2.65511	0.11899	2.56602	2.65777
7-5-2020-22	2.71751	0.23631	4.96984	2.72777
7-5-2020-23	3.10875	0.25284	4.64973	3.11902
8-5-2020-0	3.45362	-0.15946	-2.64357	3.4573
8-5-2020-1	3.88871	-0.27678	-4.07118	3.89855
8-5-2020-2	4.19986	-0.45029	-6.11962	4.22393
8-5-2020-3	4.13662	-0.43046	-5.94086	4.15896
8-5-2020-4	3.86595	-0.29909	-4.42389	3.8775
8-5-2020-5	3.71333	0.20822	3.20942	3.71916
8-5-2020-6	3.82632	0.9725	14.2604	3.94797
8-5-2020-7	3.97135	1.94499	26.0936	4.42206
8-5-2020-8	3.87607	2.70596	34.9196	4.72717
8-5-2020-9	3.75127	3.16452	40.1505	4.90777
8-5-2020-10	3.55312	3.64375	45.7215	5.08936
8-5-2020-11	3.66948	3.55616	44.1015	5.10993
8-5-2020-12	3.55649	3.06951	40.7966	4.69793
8-5-2020-13	3.71754	2.60929	35.0645	4.54186
8-5-2020-14	4.10373	2.13337	27.4682	4.62513
8-5-2020-15	4.16022	1.28564	17.1728	4.35434
8-5-2020-16	4.24623	0.50732	6.81314	4.27643
8-5-2020-17	3.84487	-0.28091	-4.17866	3.85512
8-5-2020-18	2.95361	-0.70478	-13.4208	3.03653
8-5-2020-19	1.98393	-0.32388	-9.27184	2.01019
8-5-2020-20	1.18373	0.52302	23.8378	1.29413
8-5-2020-21	0.66516	1.31126	63.1028	1.47032
8-5-2020-22	0.93583	1.64341	60.3409	1.89118
8-5-2020-23	0.9586	1.99621	64.3492	2.21445
9-5-2020-0	1.25625	2.22343	60.5333	2.55378
9-5-2020-1	1.55052	2.19947	54.818	2.69106
9-5-2020-2	1.69049	2.15237	51.8536	2.73687
9-5-2020-3	2.0556	2.30688	48.2966	3.08985
9-5-2020-4	2.50249	1.99952	38.6253	3.20321
9-5-2020-5	2.6568	1.536	30.0339	3.06886
9-5-2020-6	2.5632	1.24846	25.9694	2.85108
9-5-2020-7	2.20737	1.10304	26.5517	2.46763
9-5-2020-8	1.69724	1.01877	30.9743	1.97952
9-5-2020-9	1.1871	1.09726	42.7478	1.61654
9-5-2020-10	0.77984	0.16608	12.0225	0.797329
9-5-2020-11	0.40377	0.32142	38.5214	0.516082
9-5-2020-12	0.38016	0.34373	42.119	0.512515
9-5-2020-13	0.3751	0.1099	16.33	0.390868
9-5-2020-14	0.69383	-0.51061	-36.3505	0.861465
9-5-2020-15	0.79586	-1.36082	-59.6793	1.57646
9-5-2020-16	0.63734	-2.40106	-75.1342	2.48421
9-5-2020-17	0.51001	-3.21821	-80.9949	3.25837
9-5-2020-18	-0.09287	-3.64455	-91.4597	3.64573
9-5-2020-19	-0.68396	-3.53384	-100.954	3.59942
9-5-2020-20	-1.07773	-3.02487	-109.61	3.21113
9-5-2020-21	-1.58955	-2.32669	-124.34	2.81783
9-5-2020-22	-2.13679	-1.8326	-139.382	2.81501
9-5-2020-23	-2.02717	-1.50376	-143.432	2.52403
10-5-2020-0	-1.93189	-1.7128	-138.44	2.58184
10-5-2020-1	-1.76747	-1.56325	-138.509	2.3596
10-5-2020-2	-1.43778	-1.6343	-131.34	2.17673
10-5-2020-3	-1.30371	-1.72519	-127.078	2.16239
10-5-2020-4	-1.32395	-1.73263	-127.384	2.18056
10-5-2020-5	-1.79108	-1.59051	-138.394	2.39535
10-5-2020-6	-1.82734	-1.51119	-140.41	2.37126
10-5-2020-7	-1.2059	-1.36825	-131.391	1.82382
10-5-2020-8	-0.1148	-2.43245	-92.7021	2.43516
10-5-2020-9	1.38104	-5.49865	-75.9012	5.66943
10-5-2020-10	1.4721	-8.33349	-79.9821	8.46251
10-5-2020-11	0.31523	-9.63978	-88.127	9.64493
10-5-2020-12	0.02939	-11.1741	-89.8493	11.1742
10-5-2020-13	0.48219	-12.4688	-87.7854	12.4782
10-5-2020-14	0.21321	-13.443	-89.0913	13.4447
10-5-2020-15	0.19634	-13.5165	-89.1678	13.5179
10-5-2020-16	0.67697	-13.4917	-87.1275	13.5087
10-5-2020-17	1.32201	-13.557	-84.4304	13.6213
10-5-2020-18	1.3549	-13.367	-84.2122	13.4355
10-5-2020-19	0.91644	-13.1183	-86.0038	13.1502
10-5-2020-20	0.72756	-13.0447	-86.8077	13.065
10-5-2020-21	0.87428	-13.2885	-86.2358	13.3172
10-5-2020-22	0.94005	-12.9795	-85.8575	13.0135
10-5-2020-23	1.27142	-12.5027	-84.1935	12.5672
11-5-2020-0	0.93836	-11.8913	-85.4881	11.9283
11-5-2020-1	0.90547	-11.7252	-85.5841	11.7601
11-5-2020-2	0.99064	-12.0384	-85.2957	12.0791
11-5-2020-3	0.92655	-12.3532	-85.7106	12.3879
11-5-2020-4	0.10443	-11.8508	-89.4951	11.8513
11-5-2020-5	-1.37454	-11.3014	-96.9346	11.3846
11-5-2020-6	-2.52888	-11.0667	-102.872	11.352
11-5-2020-7	-3.03648	-11.2757	-105.072	11.6774
11-5-2020-8	-3.15538	-10.8973	-106.149	11.345
11-5-2020-9	-2.58875	-10.5825	-103.746	10.8946
11-5-2020-10	-2.2346	-9.6687	-103.014	9.92357
11-5-2020-11	-0.84164	-9.99507	-94.8133	10.0304
11-5-2020-12	0.1584	-10.3908	-89.1266	10.392
11-5-2020-13	1.26468	-10.6891	-83.2524	10.7637
11-5-2020-14	1.88864	-10.5842	-79.8826	10.7514
11-5-2020-15	2.65258	-10.7172	-76.0983	11.0406
11-5-2020-16	3.27824	-11.1328	-73.592	11.6054
11-5-2020-17	3.26728	-11.3575	-73.9508	11.8182
11-5-2020-18	3.16525	-11.222	-74.2485	11.6599
11-5-2020-19	3.2521	-10.956	-73.4674	11.4285
11-5-2020-20	3.50169	-10.3867	-71.3694	10.9611
11-5-2020-21	3.98484	-9.80338	-67.8794	10.5823
11-5-2020-22	5.02872	-9.29937	-61.5973	10.572
11-5-2020-23	5.56162	-8.60367	-57.1204	10.2447
12-5-2020-0	6.14174	-7.98647	-52.4391	10.075
12-5-2020-1	6.62321	-7.47833	-48.4702	9.98961
12-5-2020-2	6.98073	-6.80659	-44.2764	9.74989
12-5-2020-3	7.17298	-6.03901	-40.0944	9.37663
12-5-2020-4	7.54314	-5.37388	-35.4668	9.26162
12-5-2020-5	7.90909	-4.53442	-29.8264	9.11672
12-5-2020-6	8.20674	-3.73875	-24.4926	9.01825
12-5-2020-7	8.63593	-2.44402	-15.8018	8.97511
12-5-2020-8	9.21774	-1.11873	-6.91998	9.28538
12-5-2020-9	9.88049	-0.07022	-0.407191	9.88074
12-5-2020-10	10.2776	-0.68082	-3.7899	10.3002
12-5-2020-11	10.679	-1.6029	-8.53628	10.7986
12-5-2020-12	10.5002	-2.61423	-13.9806	10.8208
12-5-2020-13	9.72028	-2.49938	-14.4201	10.0365
12-5-2020-14	9.12077	-2.0342	-12.5729	9.34486
12-5-2020-15	8.84083	-1.27489	-8.20576	8.93228
12-5-2020-16	8.97658	-0.58001	-3.69695	8.9953
12-5-2020-17	9.02464	-0.67421	-4.2725	9.04979
12-5-2020-18	8.52463	-1.32942	-8.86391	8.62767
12-5-2020-19	7.79526	-1.86069	-13.425	8.01425
12-5-2020-20	7.05662	-2.15318	-16.9685	7.37781
12-5-2020-21	6.47059	-1.97802	-16.9981	6.76617
12-5-2020-22	6.64766	-1.32033	-11.2337	6.77751
12-5-2020-23	6.89725	-0.56018	-4.64325	6.91996
13-5-2020-0	7.35342	-0.49656	-3.86319	7.37017
13-5-2020-1	7.44027	-0.94852	-7.26514	7.50049
13-5-2020-2	7.37619	-1.21705	-9.36922	7.47592
13-5-2020-3	7.87873	-0.77253	-5.6001	7.91651
13-5-2020-4	7.90656	-0.84689	-6.11377	7.95179
13-5-2020-5	5.9672	-3.26283	-28.6696	6.801
13-5-2020-6	2.06234	-5.71925	-70.1709	6.07973
13-5-2020-7	-0.97149	-6.55706	-98.4276	6.62864
13-5-2020-8	-2.30627	-6.54384	-109.414	6.93835
13-5-2020-9	-2.53731	-6.48105	-111.38	6.96003
13-5-2020-10	-2.82315	-7.1751	-111.478	7.71053
13-5-2020-11	-2.24725	-7.15609	-107.434	7.50065
13-5-2020-12	-1.53475	-7.26102	-101.935	7.42145
13-5-2020-13	-0.97908	-7.51633	-97.4216	7.57983
13-5-2020-14	-0.04228	-8.28061	-90.2925	8.28072
13-5-2020-15	-0.06926	-9.14982	-90.4337	9.15008
13-5-2020-16	-0.35089	-9.56707	-92.1005	9.5735
13-5-2020-17	-0.22441	-9.64722	-91.3326	9.64983
13-5-2020-18	-0.13925	-9.83891	-90.8109	9.8399
13-5-2020-19	-0.19912	-10.0438	-91.1357	10.0458
13-5-2020-20	-0.12576	-10.0066	-90.72	10.0074
13-5-2020-21	0.06565	-10.0496	-89.6257	10.0498
13-5-2020-22	-0.04144	-9.42165	-90.252	9.42174
13-5-2020-23	0.11708	-9.36216	-89.2835	9.36289
14-5-2020-0	0.40967	-9.03001	-87.4024	9.0393
14-5-2020-1	1.03954	-8.56484	-83.0797	8.6277
14-5-2020-2	1.79168	-8.40289	-77.9635	8.59178
14-5-2020-3	2.46877	-8.29218	-73.4205	8.65188
14-5-2020-4	2.80689	-8.15585	-71.0088	8.62534
14-5-2020-5	2.89205	-8.16411	-70.4938	8.66122
14-5-2020-6	2.60621	-7.8741	-71.6862	8.2942
14-5-2020-7	2.3153	-7.39405	-72.6131	7.74807
14-5-2020-8	2.28326	-6.67191	-71.108	7.05178
14-5-2020-9	2.36927	-6.00018	-68.4526	6.45102
14-5-2020-10	2.27736	-4.96407	-65.3558	5.46153
14-5-2020-11	2.62307	-4.32373	-58.7561	5.05719
14-5-2020-12	2.80436	-3.88912	-54.2054	4.79476
14-5-2020-13	3.20572	-3.9734	-51.1036	5.10535
14-5-2020-14	3.26222	-4.07172	-51.2987	5.21737
14-5-2020-15	3.09442	-3.84616	-51.1817	4.93643
14-5-2020-16	3.09864	-3.93126	-51.7546	5.00563
14-5-2020-17	3.39376	-4.27167	-51.5335	5.45571
14-5-2020-18	3.48651	-4.17583	-50.1406	5.43997
14-5-2020-19	3.73357	-3.84864	-45.8695	5.36205
14-5-2020-20	4.04892	-3.20664	-38.3783	5.16491
14-5-2020-21	4.51605	-2.3771	-27.7608	5.10346
14-5-2020-22	5.36516	-1.74915	-18.057	5.64309
14-5-2020-23	5.77748	-1.01875	-10.0002	5.86661
15-5-2020-0	6.46047	-0.85929	-7.57629	6.51737
15-5-2020-1	7.33824	-1.54011	-11.8529	7.49811
15-5-2020-2	7.80116	-2.13666	-15.3171	8.08847
15-5-2020-3	8.14434	-2.74808	-18.6455	8.59548
15-5-2020-4	8.34418	-3.54954	-23.0445	9.06778
15-5-2020-5	8.41332	-4.51128	-28.2005	9.5465
15-5-2020-6	8.02208	-4.77651	-30.7704	9.33642
15-5-2020-7	7.70419	-4.76081	-31.714	9.05648
15-5-2020-8	7.62156	-4.59226	-31.0705	8.89815
15-5-2020-9	7.8273	-4.25928	-28.5531	8.91112
15-5-2020-10	7.77839	-3.11658	-21.8346	8.37952
15-5-2020-11	8.41501	-2.64149	-17.4272	8.81986
15-5-2020-12	9.19497	-2.88937	-17.4445	9.63825
15-5-2020-13	9.66126	-3.19177	-18.2819	10.1748
15-5-2020-14	9.72366	-3.60489	-20.3414	10.3704
15-5-2020-15	9.71775	-3.91143	-21.925	10.4754
15-5-2020-16	9.48334	-3.81228	-21.9	10.2209
15-5-2020-17	9.38553	-3.5892	-20.9278	10.0484
15-5-2020-18	9.19666	-3.3405	-19.9625	9.78455
15-5-2020-19	9.098	-3.40825	-20.5367	9.71544
15-5-2020-20	8.99092	-3.13063	-19.1981	9.52037
15-5-2020-21	9.02886	-2.99513	-18.3522	9.51268
15-5-2020-22	9.05163	-1.52772	-9.58001	9.17965
15-5-2020-23	9.26496	-1.13773	-7.00083	9.33455
16-5-2020-0	9.17811	-0.40402	-2.52053	9.187
16-5-2020-1	9.49346	-0.26439	-1.59526	9.49714
16-5-2020-2	9.64945	-0.26604	-1.57927	9.65312
16-5-2020-3	9.52803	-0.19085	-1.1475	9.52994
16-5-2020-4	9.3341	-0.19251	-1.18152	9.33608
16-5-2020-5	9.1039	0.38091	2.39588	9.11187
16-5-2020-6	8.79614	1.18897	7.69799	8.87613
16-5-2020-7	8.19662	1.94003	13.3161	8.42308
16-5-2020-8	7.72865	2.73983	19.5196	8.19992
16-5-2020-9	7.81718	3.12817	21.8096	8.41984
16-5-2020-10	7.08697	2.88195	22.1294	7.65054
16-5-2020-11	7.3433	2.09702	15.9377	7.63685
16-5-2020-12	7.20839	0.95349	7.53506	7.27118
16-5-2020-13	6.86099	-0.03304	-0.275913	6.86107
16-5-2020-14	6.36772	-0.81054	-7.25411	6.4191
16-5-2020-15	6.27244	-1.62521	-14.5261	6.47957
16-5-2020-16	6.55828	-2.52169	-21.032	7.02638
16-5-2020-17	6.66537	-2.8117	-22.8718	7.23414
16-5-2020-18	6.97651	-2.78609	-21.7694	7.51226
16-5-2020-19	7.38125	-2.55556	-19.097	7.81113
16-5-2020-20	7.44449	-1.92514	-14.499	7.68938
16-5-2020-21	7.8956	-1.79211	-12.7881	8.09643
16-5-2020-22	7.39811	-0.7841	-6.04999	7.43955
16-5-2020-23	8.18735	-0.54118	-3.78172	8.20522
17-5-2020-0	8.42597	-0.68164	-4.62501	8.4535
17-5-2020-1	8.61232	-0.71221	-4.72741	8.64172
17-5-2020-2	8.61232	-0.72791	-4.83114	8.64303
17-5-2020-3	8.44031	-0.18011	-1.22246	8.44223
17-5-2020-4	8.52716	0.32638	2.19195	8.5334
17-5-2020-5	8.58112	0.89814	5.97509	8.62799
17-5-2020-6	7.95631	1.39884	9.97156	8.07834
17-5-2020-7	7.77249	1.89954	13.7335	8.00124
17-5-2020-8	7.58024	2.39281	17.519	7.94894
17-5-2020-9	7.23369	2.80015	21.1613	7.75675
17-5-2020-10	7.04144	3.35456	25.4732	7.79968
17-5-2020-11	7.73876	3.1794	22.3349	8.36642
17-5-2020-12	8.58365	2.12924	13.9315	8.8438
17-5-2020-13	9.03139	1.24681	7.86017	9.11705
17-5-2020-14	8.78855	1.15014	7.45581	8.86349
17-5-2020-15	9.09463	0.86839	5.45428	9.13599
17-5-2020-16	9.50189	0.41065	2.47465	9.51076
17-5-2020-17	9.22027	0.48997	3.04187	9.23328
17-5-2020-18	9.06596	0.62878	3.96746	9.08774
17-5-2020-19	8.83577	0.80394	5.19885	8.87227
17-5-2020-20	8.571	0.85104	5.67048	8.61315
17-5-2020-21	8.07436	0.83286	5.88916	8.1172
17-5-2020-22	7.61987	1.34761	10.0293	7.73812
17-5-2020-23	7.49171	2.0557	15.3441	7.76863
18-5-2020-0	7.62746	2.83568	20.3938	8.13752
18-5-2020-1	8.09965	2.84642	19.3628	8.58525
18-5-2020-2	8.21601	2.41347	16.3703	8.56316
18-5-2020-3	7.77249	1.73843	12.6075	7.96453
18-5-2020-4	7.0524	1.41702	11.361	7.19335
18-5-2020-5	6.38121	1.68472	14.7894	6.59986
18-5-2020-6	6.09031	2.35315	21.1253	6.5291
18-5-2020-7	6.35254	2.97118	25.0662	7.01304
18-5-2020-8	6.84919	3.10834	24.4098	7.52151
18-5-2020-9	7.58783	2.64729	19.2332	8.03637
18-5-2020-10	7.36101	2.37546	17.8853	7.73481
18-5-2020-11	7.60638	1.9202	14.1681	7.84501
18-5-2020-12	8.1005	1.45916	10.2113	8.23087
18-5-2020-13	7.88211	1.46577	10.5345	8.01724
18-5-2020-14	7.91499	1.2212	8.77098	8.00865
18-5-2020-15	8.30286	1.05017	7.20866	8.36901
18-5-2020-16	8.32394	0.96837	6.63571	8.38008
18-5-2020-17	8.38297	0.68579	4.67681	8.41097
18-5-2020-18	8.34587	0.176	1.20809	8.34773
18-5-2020-19	8.21096	-0.15698	-1.09527	8.21246
18-5-2020-20	7.93776	-0.09749	-0.70366	7.93836
18-5-2020-21	7.55326	0.2454	1.86084	7.55725
18-5-2020-22	7.3121	0.89648	6.98971	7.36685
18-5-2020-23	7.46978	1.54095	11.6561	7.62707
19-5-2020-0	7.95462	0.91714	6.57696	8.00732
19-5-2020-1	8.25902	0.60895	4.21687	8.28144
19-5-2020-2	8.77337	0.35447	2.31366	8.78053
19-5-2020-3	8.64605	-0.06361	-0.421524	8.64628
19-5-2020-4	8.15615	-0.28422	-1.9958	8.1611
19-5-2020-5	7.9445	-0.03552	-0.256169	7.94458
19-5-2020-6	7.93186	-0.39989	-2.88616	7.94193
19-5-2020-7	7.33318	-0.77005	-5.9946	7.3735
19-5-2020-8	6.68223	-0.6519	-5.57199	6.71395
19-5-2020-9	6.26148	-0.64942	-5.92136	6.29507
19-5-2020-10	5.83988	-1.1336	-10.9853	5.94889
19-5-2020-11	5.08606	-1.04189	-11.577	5.19168
19-5-2020-12	4.44944	-1.40295	-17.5005	4.66538
19-5-2020-13	3.82463	-1.56572	-22.2631	4.13271
19-5-2020-14	3.35413	-2.07469	-31.7388	3.94392
19-5-2020-15	2.56995	-2.30604	-41.9019	3.45289
19-5-2020-16	1.88612	-2.23333	-49.8178	2.92322
19-5-2020-17	1.69218	-1.91853	-48.5871	2.55817
19-5-2020-18	1.57497	-1.77642	-48.4399	2.37407
19-5-2020-19	1.37092	-1.56738	-48.8252	2.08233
19-5-2020-20	1.06062	-1.35421	-51.9319	1.72012
19-5-2020-21	0.84139	-1.02288	-50.5603	1.32447
19-5-2020-22	0.70648	-0.98901	-54.4606	1.21542
19-5-2020-23	0.52098	-0.86424	-58.9176	1.00912
20-5-2020-0	0.26464	-0.41063	-57.1993	0.48852
20-5-2020-1	0.08588	-0.53953	-80.9558	0.546322
20-5-2020-2	-0.01024	-0.10823	-95.4049	0.108713
20-5-2020-3	0.12383	0.13138	46.6945	0.18054
20-5-2020-4	-0.09119	-0.24621	-110.323	0.262555
20-5-2020-5	-0.66541	0.09585	171.803	0.672278
20-5-2020-6	-0.7649	0.66348	139.061	1.01256
20-5-2020-7	-0.48665	1.17575	112.485	1.27248
20-5-2020-8	0.07914	1.09396	85.8623	1.09682
20-5-2020-9	0.19634	0.97085	78.567	0.990504
20-5-2020-10	0.04794	1.38149	88.0125	1.38232
20-5-2020-11	-0.16033	0.87335	100.403	0.887945
20-5-2020-12	0.381	0.88492	66.7058	0.963454
20-5-2020-13	1.19132	0.37017	17.2612	1.24751
20-5-2020-14	1.50499	-0.25778	-9.71951	1.52691
20-5-2020-15	1.21156	-0.67503	-29.1247	1.38692
20-5-2020-16	0.57157	-1.55333	-69.7982	1.65515
20-5-2020-17	0.20899	-2.01437	-84.0768	2.02518
20-5-2020-18	-0.29018	-2.33991	-97.0693	2.35783
20-5-2020-19	-0.61397	-2.23333	-105.372	2.31619
20-5-2020-20	-0.64601	-1.93175	-108.491	2.03691
20-5-2020-21	-0.7649	-1.82764	-112.71	1.98125
20-5-2020-22	-2.11655	-1.10551	-152.421	2.38787
20-5-2020-23	-2.03561	-0.6395	-162.56	2.1337
21-5-2020-0	-1.79614	-0.10906	-176.525	1.79945
21-5-2020-1	-1.71856	0.03884	178.705	1.719
21-5-2020-2	-2.14101	-0.23134	-173.833	2.15347
21-5-2020-3	-2.24472	-0.08096	-177.934	2.24618
21-5-2020-4	-1.69917	0.56681	161.552	1.79122
21-5-2020-5	-0.85934	1.19393	125.745	1.47103
21-5-2020-6	-0.66625	1.17162	119.625	1.34781
21-5-2020-7	-1.28263	1.10387	139.284	1.69224
21-5-2020-8	-1.81806	1.31291	144.165	2.24256
21-5-2020-9	-1.71097	1.36992	141.317	2.19183
21-5-2020-10	-1.5027	0.45362	163.203	1.56967
21-5-2020-11	-1.58449	0.17022	173.868	1.59361
21-5-2020-12	-1.47404	-0.06031	-177.657	1.47527
21-5-2020-13	-1.21011	-0.4693	-158.803	1.29792
21-5-2020-14	-1.62328	-1.06998	-146.609	1.9442
21-5-2020-15	-2.8611	-1.21127	-157.054	3.10694
21-5-2020-16	-4.02893	-0.82293	-168.456	4.11212
21-5-2020-17	-3.56348	-0.60976	-170.29	3.61527
21-5-2020-18	-4.01965	-0.271	-176.143	4.02877
21-5-2020-19	-3.8215	0.35777	174.652	3.83821
21-5-2020-20	-4.36115	1.4038	162.157	4.58152
21-5-2020-21	-5.73135	2.99101	152.441	6.46487
21-5-2020-22	-6.60406	3.46858	152.291	7.45953
21-5-2020-23	-6.26425	4.49726	144.324	7.71143
22-5-2020-0	-5.93625	5.54328	136.961	8.12201
22-5-2020-1	-5.787	6.14892	133.263	8.44385
22-5-2020-2	-5.50369	6.20758	131.56	8.29606
22-5-2020-3	-5.04499	6.44058	128.072	8.18126
22-5-2020-4	-4.57954	6.97929	123.271	8.34761
22-5-2020-5	-4.63772	7.36598	122.195	8.70437
22-5-2020-6	-3.43026	7.54692	114.443	8.28991
22-5-2020-7	-3.31221	7.45686	113.95	8.15938
22-5-2020-8	-3.70851	7.99062	114.896	8.80926
22-5-2020-9	-2.6992	8.69705	107.242	9.10628
22-5-2020-10	-3.25909	6.90658	115.262	7.63692
22-5-2020-11	-6.42109	7.00656	132.503	9.5038
22-5-2020-12	-8.35876	7.67086	137.457	11.3451
22-5-2020-13	-6.74403	8.55329	128.255	10.8922
22-5-2020-14	-3.75405	9.00524	112.63	9.75639
22-5-2020-15	-1.73796	9.0292	100.895	9.19494
22-5-2020-16	3.742	6.52982	60.1846	7.52603
22-5-2020-17	7.05999	2.89021	22.2632	7.62868
22-5-2020-18	6.7733	2.12593	17.4255	7.0991
22-5-2020-19	6.3205	2.31349	20.1041	6.7306
22-5-2020-20	6.04731	2.44487	22.013	6.52283
22-5-2020-21	5.57764	2.71505	25.9556	6.20335
22-5-2020-22	5.15351	3.51816	34.3203	6.23988
22-5-2020-23	5.13581	4.00481	37.9464	6.51268
23-5-2020-0	5.7623	4.73439	39.407	7.45778
23-5-2020-1	6.4453	4.74843	36.3801	8.00559
23-5-2020-2	6.79354	4.00151	30.4988	7.88443
23-5-2020-3	7.0895	3.2017	24.3045	7.77894
23-5-2020-4	7.93945	2.59855	18.1231	8.35388
23-5-2020-5	7.96727	2.47709	17.2709	8.34346
23-5-2020-6	8.19746	2.53575	17.1886	8.5807
[truncated: 209 more rows]
