# Supplementary material for: Dissolved storage glycans shaped the community composition of abundant bacterioplankton clades during a North Sea spring phytoplankton bloom
Source: Microbiome. 2023 Apr 17;11:77. doi: 10.1186/s40168-023-01517-x (PMC10108472; doi:10.1186/s40168-023-01517-x)
Supplement: Supplementary file 15 — Additional file 14: Sampling dates and statistics of raw data obtained for metagenomes and metatranscriptomes. [file 40168_2023_1517_MOESM14_ESM.xlsx]

## Sheet: Sheet1
Additional file 14: Sampling dates and Statistics of raw data obtained for metagenomes and metatranscriptomes. rRNA reads were removed using sortmerna v 3.0 and mapping was performed using Bowtie2 as part of SqueezeMeta pipeline.
Samples	Total Reads (PacBio long-reads) - DNA	Total Reads (Illumina-short reads) - RNA	rRNA reads (%)	Mapped reads on metagenomes	Mapping on metagenomes (%)	Mapping on all de-replicated MAGs (%)
2020-03-03	998270	202306992	0.77	131236064	64.87	40.71
2020-03-10	1506023	203893230	0.89	145650800	71.43	44.96
2020-03-17	1891326	163058044	0.81	108493680	66.54	43.7
2020-03-26	1454259	157139766	2.29	96282440	61.27	43.27
2020-03-30	1992799	179919116	0.96	112470060	62.51	39.02
2020-04-03	1770521	159519814	1.69	108296008	67.89	44.04
2020-04-06	2919298	190207386	0.89	133155392	70.01	40.58
2020-04-08	2417880	197824220	1.2	144166666	72.88	43.02
2020-04-14	1932822	157555726	0.75	112492638	71.4	36.44
2020-04-15	1584113	179999470	1.09	142805216	79.34	49.12
2020-04-17	2063284	162326646	0.9	118777112	73.17	41.09
2020-04-20	2196879	158357130	0.73	121770374	76.9	38.84
2020-04-22	1611287	163962078	1.06	121766114	74.26	39.07
2020-04-24	3232831	188351196	1.05	143713706	76.3	43.65
2020-04-27	3108100	199804414	0.7	150670260	75.41	34.66
2020-04-29	2477368	172359296	2.05	124454232	72.21	36.63
2020-04-30	1770521	180097004	1.23	120688668	67.01	39.77
2020-05-04	2058040	169465618	1.36	120704882	71.23	49.06
05/05/2020-am	3267049	178795716	0.9	131528790	73.56	40.63
05/05/2020-pm	1431256	174602200	1.59	126266140	72.32	45.59
06/05/2020-am	3040187	177177006	2.13	130200480	73.49	44.34
06/05/2020-pm	2764464	173539738	1.49	123341096	71.07	42.89
07/05/2020-am	1897251	185375732	1.46	131951328	71.18	42.5
07/05/2020-pm	3335994	176477176	1.2	125240964	70.97	42.59
2020-05-08	1136809	181143034	0.85	133028742	73.44	43.74
2020-05-11	2542347	178586840	0.47	129116252	72.3	39.49
2020-05-12	1689558	183553046	0.5	133780262	72.88	38.72
2020-05-13	2193605	185416890	0.24	135061214	72.84	26.57
2020-05-15	2550446	188902562	0.58	137740788	72.92	37.02
2020-05-20	3240454	188570508	2.23	142971602	75.82	49.41
Average					71.5807	41.3707
