# Supplementary material for: Dissolved storage glycans shaped the community composition of abundant bacterioplankton clades during a North Sea spring phytoplankton bloom
Source: Microbiome. 2023 Apr 17;11:77. doi: 10.1186/s40168-023-01517-x (PMC10108472; doi:10.1186/s40168-023-01517-x)
Supplement: Supplementary file 16 — Additional file 15: Polysaccharide measurements during the 2020 Helgoland Spring phytoplankton bloom. [file 40168_2023_1517_MOESM15_ESM.xlsx]

## Sheet: Normalized data
Additional file 15: Polysaccharide measurements in 2020 Helgoland Spring bloom high molecular weight dissolved organic matter (HMWDOM) samples using carbohydrate microarrays in combination with monoclonal antibodies specific for various polysaccharides. Polysaccharides from each HMWDOM sample were extracted with three solvents and for each extract the data include antibody signal intensity of the…
		HG, homogalacturonan; G, glucose; X, xylose.
		Epitope	Partially methyl-esterified/de-esterified HG	Non-blockwise partially methyl-esterified HG	Rhamnogalacturonan I backbone	Rhamnogalacturonan I backbone	Galactosyl residue(s) on rhamnogalacturonan I	(1→4)-β-D-galactan	(1→5)-α-L-arabinan	(1→5)-α-L-arabinan	Cellulose	(1→3)-β-D-glucan	(1→3)(1→4)-β-D-glucan	(1→4)-β-D-(galacto)(gluco)mannan	(1→4)-β-D-(galacto)(gluco)mannan	(1→4)-β-D-(galacto)(gluco)mannan	Xyloglucan (XXXG motif, both galactosylated and non-galactosylated)	Branched (1,6-Gal) (1→4)-β-D-galactan	Xylosyl residues	Alginate - mannuronate-rich epitope	Alginate - mannuronate-guluronate	Alginate - mannuronate-guluronate	Alginate - mannuronate-guluronate	Alginate - mannuronate-guluronate	Alginate - ~7 guluronate residues	Control anti-rat	Control anti-mouse	Control anti-His
Sample code	Extraction	Date - TFF	JIM5	LM7	INRA-RU2	INRA-RU1	LM16	LM5	LM6	LM6-M	CBM3a	BS-400-2	BS-400-3	BS-400-4	LM21	LM22	LM25	LM26	LM23	BAM6	BAM7	BAM8	BAM9	BAM10	BAM11	Rat	Mouse	His
1.Ha	MilliQ	03.03.20	0.723774	0.453927	0.354914	1.02081	2.87418	0.0913433	0.769794	0.902974	0	3.3023	0.720985	0.118537	0.444863	3.9438	0.552243	2.29125	3.34275	2.60503	9.14479	1.49566	6.03075	1.19025	0.510407	0.370254	0.0655441	0.26636
1.Ha	MilliQ	03.03.20	0.640798	0	0.691002	0.98595	3.44315	0.246139	1.27114	1.12052	0	3.15448	0.284489	0.195238	0.863926	4.46885	2.04442	1.4078	4.08256	2.69916	9.1936	1.8436	6.92884	1.09961	0.737022	0.610117	0.0711223	0.0348639
1.Hb	MilliQ	03.03.20	1.36318	0.737719	0.566886	1.1512	3.58191	0.181989	0.405815	1.24115	0	2.16783	0.409302	0.269846	0.959453	3.27232	0.367465	2.69079	3.35321	3.3546	9.25775	1.74389	6.18833	1.20489	0.695185	0.398843	0.244047	0.495764
1.Hb	MilliQ	03.03.20	0.521563	0.695185	1.24185	0.983161	3.74019	0	0.729352	1.41059	0.858348	2.0242	0.131088	0.0195238	0.863229	3.86989	0.584318	1.98863	3.86919	2.55064	8.93073	1.99491	6.23714	0.980372	0.324931	0.674267	0.316564	0.201513
2.Ha	MilliQ	05.03.20	0.605934	0.856954	0.469965	0.494369	3.04571	0.543876	0.735627	0.948994	0	4.32312	0.426734	0.163163	1.48102	23.0304	0	2.42513	4.13695	3.39853	10.2472	2.09602	6.89119	1.01942	0.811631	0.375832	0.246139	0.962242
2.Ha	MilliQ	05.03.20	1.17491	0.881358	0	0.764216	3.53241	0.625458	0.833246	0.654046	0.695883	5.39762	0	0.0969215	0.608026	23.4083	0.652651	2.32821	3.39504	3.16076	9.94875	2.08695	8.40498	0.616393	0.888331	0.762124	0.211972	0.412091
2.Hb	MilliQ	05.03.20	0.241258	0.769097	0.210578	0.842311	3.46128	0.602447	0.699369	1.19513	0	6.17021	0.47624	0.162466	1.14144	21.7397	4.21365	2.23268	3.70254	3.52404	11.2038	1.87986	6.24481	0.709828	0.841613	0.65823	0.293554	0.64289
2.Hb	MilliQ	05.03.20	0.277516	0.385594	0.634522	0.908552	3.69975	0	0.891817	1.12331	0	5.14381	0.414183	0.562703	0.374438	22.8058	0.909947	2.15459	3.6119	3.38877	10.1579	2.32402	6.66946	1.1275	0.606631	0.541784	0.18687	0.326326
3.Ha	MilliQ	06.03.20	0	0.690304	0.518774	1.81153	4.59924	0.331207	1.03615	1.85894	0.706342	5.72534	0.718893	0.267754	0.512499	9.03113	1.10309	2.67406	6.0447	4.88373	14.4852	2.80445	8.65251	1.28717	1.29275	0.676359	0.213367	0.762821
3.Ha	MilliQ	06.03.20	1.1261	0.716801	2.10369	1.67835	4.99878	0.92947	0.755151	2.64268	0	6.87724	0.795593	0.0146428	0.8451	10.3295	0	3.56727	6.13116	4.90674	14.4831	2.85047	9.44462	1.70903	0.403723	0.707039	0.165255	0
3.Hb	MilliQ	06.03.20	0.181989	0.760032	0.687515	1.99073	5.91709	0.747481	0.819301	2.05139	1.2544	6.30827	0.649165	0.0739114	1.09612	10.4313	0.279608	3.75275	6.4017	4.39773	15.2069	2.80236	8.656	1.18049	1.06195	0.699369	0.18687	0.511104
3.Hb	MilliQ	06.03.20	0.764913	0.639403	0.916919	1.13796	5.05526	0.354217	0.995014	1.73692	0	6.33825	0.912736	0	0.456717	11.1216	1.3834	3.09103	6.8877	4.45769	14.1924	3.11055	9.84416	1.21535	0.806052	0.503434	0.170136	0.437193
4.Ha	MilliQ	10.03.20	0	0.826273	0.652651	1.26416	2.92508	0.523655	1.13238	1.98027	0.862532	7.26842	0.209183	0.0857651	0.612907	25.0016	1.32273	2.75285	5.28745	4.46188	12.4631	2.18945	8.54583	0	0.815814	0.428128	0.513196	1.81571
4.Ha	MilliQ	10.03.20	0	0.951783	0.953875	1.16515	3.07569	0.739811	1.33877	2.10369	1.97399	8.25506	0.322839	0.0446257	1.16864	25.0504	0.242652	2.53739	5.10965	4.9172	11.5943	2.19782	9.19987	1.33807	1.19234	0.735627	0.1025	1.86591
4.Hb	MilliQ	10.03.20	0	0.934351	0.345152	1.46358	3.37064	0.800474	1.25719	1.6644	4.83631	8.17697	0.234982	0.386292	1.07381	25.6424	3.13077	2.8428	5.48269	5.01551	12.3495	1.44127	8.46146	1.20908	0.539693	0.566189	0.320747	1.44476
4.Hb	MilliQ	10.03.20	0.248231	0.888331	0.806052	0.73493	3.64467	0.621274	1.26277	2.02141	0	8.42171	0.492975	0	0.803961	24.3266	0	3.10079	5.39693	4.50232	12.8194	2.278	9.17896	1.54796	1.08775	0.855559	0.0244047	1.75505
6.Ha	MilliQ	17.03.20	0.411394	0.57874	0.405118	1.1519	3.19423	0.67357	0.64289	1.59049	0	5.04131	0.518077	0.181292	0.911341	25.2561	0.118537	2.27522	6.5056	3.41178	11.3126	2.28986	8.2704	1.50612	0.95527	0.731444	0.105986	0.299829
6.Ha	MilliQ	17.03.20	0	0.248928	0.861137	0.394659	3.33229	0.478332	1.05847	1.24255	0	4.2757	0.708434	0.00139455	0.833943	23.9801	4.35101	2.72217	5.90315	4.1739	10.8001	2.05348	8.33176	1.54098	0.838127	0.707039	0.389778	0.245442
6.Hb	MilliQ	17.03.20	0.921103	1.02779	0.528536	1.82966	2.80863	0.346547	0.932957	1.18537	1.42593	5.57124	0.378621	0	0.688213	25.1347	0	2.92159	6.92745	3.12101	11.9939	2.45232	8.81707	0.982463	0.78095	0.93714	0.3842	0.605934
6.Hb	MilliQ	17.03.20	1.15399	0.810236	0.0739114	1.29763	3.34205	0.51738	1.12471	0.981069	0	4.47791	0.231496	0.105289	0.90646	23.2605	0	2.64756	6.40658	3.54217	11.4263	2.25778	8.49841	1.37921	0.879266	0.497159	0.00976188	0.226615
7.Ha	MilliQ	19.03.20	0.558519	0.775372	0.845797	1.62117	5.25468	0.473451	1.306	1.64697	0	9.218	0.822787	0	0.878569	28.9886	3.02688	4.74009	8.40358	4.45421	16.34	2.60572	11.0742	1.83244	1.50682	0.789318	0.141547	0.189659
7.Ha	MilliQ	19.03.20	0	0.675662	0.768399	2.08277	5.55381	0.170136	1.48799	1.61699	1.10518	8.38127	0.149915	0.0306802	1.62744	26.5823	0.466478	5.148	7.64774	4.93881	15.8875	2.8686	10.0248	1.71042	1.26277	0.838127	0.357703	0.697277
7.Hb	MilliQ	19.03.20	0.654743	1.19932	1.41617	1.40432	5.18844	0.533417	1.36876	1.64	0.350033	10.4389	0.72726	0.373741	1.03755	26.6485	4.25757	5.23655	8.76198	4.25827	17.6237	2.50811	10.3567	1.80386	1.33807	0.861137	0.342363	0.557822
7.Hb	MilliQ	19.03.20	0	1.40013	0.89879	1.56051	6.325	0.654046	1.71949	2.15738	0.131785	9.3463	0.663111	0	0.972702	25.5782	2.79748	5.54754	7.70003	4.52045	16.7618	3.11265	10.1496	1.86382	1.27253	0.916919	0.328418	0.644284
9.Ha	MilliQ	24.03.20	0.930865	1.06195	1.16306	2.2013	3.77366	0.743297	1.43221	1.92727	0	9.40906	0.826971	0.50971	2.14692	25.7065	1.11774	3.4822	8.40637	3.97727	18.3558	2.50113	10.1775	2.07858	0.999895	0.685423	0.39954	0.415577
9.Ha	MilliQ	24.03.20	0.456019	0.78862	0.845797	1.36666	3.96542	0	1.52355	1.62187	0.859045	8.17767	0.538995	0.30471	0.783042	24.8747	1.00896	3.26884	7.65192	5.20657	17.1823	2.67266	8.56884	2.01443	1.31576	0.476938	0.109473	0.201513
9.Hb	MilliQ	24.03.20	0	0.928076	1.01942	2.43977	4.36495	0	1.3318	1.6386	0	11.9876	0.442074	0.131088	1.14632	24.5797	5.26653	3.58819	8.82125	4.51975	17.616	2.90416	9.84695	1.8443	1.30879	0.740508	0	0.313775
9.Hb	MilliQ	24.03.20	0.0306802	1.09612	1.24673	1.67416	4.19482	0.46857	1.45313	1.8938	0.881358	9.18035	0.873688	0.290067	1.26626	23.0443	1.69159	3.28975	7.27469	4.99529	17.2757	2.50532	8.85821	1.70763	1.04103	0.927379	0.4609	0.456019
10.Ha	MilliQ	26.03.20	1.34086	0.663808	0.82976	2.21176	3.08615	0.580832	1.61908	1.54377	0.00697277	3.12938	0.797685	0	1.39734	16.1399	0	3.12171	4.94788	5.19541	14.0404	2.00607	6.72036	1.4078	1.0766	0.683332	0.246139	0.233588
10.Ha	MilliQ	26.03.20	0.885542	0.528536	1.21675	1.32622	2.36028	0.510407	1.36876	1.6393	0	4.30987	0.886239	0.20221	1.26486	15.308	2.02071	3.63909	4.30011	3.47593	12.8397	2.11833	5.62493	1.69578	1.02012	0.534812	0.482516	0.0411394
10.Hb	MilliQ	26.03.20	0	1.19025	0.939232	2.64129	2.40212	0.0174319	1.10658	2.18527	0	5.22121	1.43081	0.0718195	0.566886	15.5444	0	3.76599	5.56985	3.42154	13.7677	2.31984	7.01531	1.921	1.19304	0.577345	0.216853	0.367465
10.Hb	MilliQ	26.03.20	0.593383	1.10728	0.832549	1.84151	2.74936	0.37653	1.09194	1.57585	0	4.43747	0.582226	0.0467176	0.855559	15.3408	0.913433	3.43548	4.48419	3.68441	13.8186	2.12112	6.09211	1.88753	1.35272	0.453927	0.133877	0.0418366
11.Ha	MilliQ	30.03.20	0.426036	1.15051	1.29205	2.33379	6.22041	0.384897	2.24663	2.3826	1.50054	5.26514	0.914828	0.327023	1.33319	17.6739	0	4.27013	11.2568	4.91929	20.5376	3.08127	9.39232	2.09462	1.72506	0	0.443468	0.273333
11.Ha	MilliQ	30.03.20	1.29624	0.8451	0.635917	2.06394	5.97427	0.863229	1.77039	1.75365	1.35202	8.48517	0.149915	0	1.9977	15.9126	2.36168	4.2262	10.5875	4.93324	19.4254	3.37482	7.48178	2.08695	1.59467	1.12959	0.155493	0.497159
11.Hb	MilliQ	30.03.20	1.10518	1.39037	1.29694	2.83513	5.79019	1.19444	1.72506	3.15518	0	7.85134	1.02569	0	1.58142	18.0218	1.83663	2.75285	11.6487	5.57613	21.3423	3.42712	9.75979	2.19642	1.34993	1.19792	0.218945	0.494369
11.Hb	MilliQ	30.03.20	0.67357	1.15748	1.10588	2.65035	6.39612	0.322142	1.85406	3.23676	0	6.7852	0.610815	0	1.52006	17.6725	2.02001	4.3782	10.3427	5.44016	22.3226	3.00666	9.02346	2.25499	1.47474	0.892515	0.389778	0.320747
12.Ha	MilliQ	01.04.20	1.60095	0.840916	1.24673	2.71311	4.83771	0.505526	1.53192	2.41816	2.00328	7.71328	1.14772	0.0188265	1.83663	23.2626	1.01175	2.59457	9.45229	4.90186	17.4556	3.17958	9.08064	1.90147	1.23279	1.06126	0.147823	0.082976
12.Ha	MilliQ	01.04.20	0.999198	0.78862	1.20001	2.25151	5.22609	0.598961	1.78921	1.70484	1.69787	8.62741	0.515985	0.127602	1.28578	24.3078	0	3.75344	8.64275	4.63759	18.2212	2.86232	8.44751	2.05697	1.3827	0.866715	0.263571	0.147823
12.Hb	MilliQ	01.04.20	0.382805	1.32483	1.0759	2.37911	5.84458	0.95527	1.49636	2.85186	0	6.49653	0.7426	0	1.49775	23.0764	3.04222	2.741	8.93003	4.74985	19.507	2.59875	9.18453	1.69996	1.51239	0.35073	0.172925	0.370951
12.Hb	MilliQ	01.04.20	1.10937	0.651257	1.55144	2.68452	5.28327	0.866018	1.84081	2.18387	0	7.65959	0.877175	0.225918	1.43848	23.9975	3.34344	3.31416	8.17976	4.30848	19.2372	2.77168	8.18115	1.27811	1.22093	0.668689	0.275424	0.397448
13.Ha	MilliQ	03.04.20	0.974096	1.44755	1.60653	3.90615	8.17418	1.09682	1.92867	3.52334	0	8.64554	1.44197	0.209183	1.72506	28.4106	0.824879	6.99648	15.2522	6.68061	27.631	4.69407	10.8636	3.59098	2.10996	1.37852	0.398145	0.86044
13.Ha	MilliQ	03.04.20	1.01384	2.04581	2.26336	3.79319	9.12875	2.05557	2.72914	3.23188	0.387686	9.94387	1.3827	0	1.59398	27.5515	1.39874	6.05794	14.9022	6.88003	27.2001	5.13196	12.0483	2.72356	1.88613	1.68044	0.333298	0.254506
13.Hb	MilliQ	03.04.20	2.0486	1.21187	1.83175	3.77994	6.92187	0.854164	2.3805	2.83164	1.55493	9.41952	1.82547	0.279608	1.50612	26.4498	1.81989	6.15208	13.6938	6.43657	26.104	5.11523	10.1656	3.23327	1.68671	1.39246	0.457414	0.504829
13.Hb	MilliQ	03.04.20	1.42245	1.87846	2.3819	3.11753	8.11142	0.783042	1.83802	3.72067	0	9.17896	1.09542	0.261479	1.85127	26.2609	1.05637	5.71488	12.6235	6.56208	26.6074	5.2498	10.3643	3.35321	1.75365	1.37991	0.313775	0.281003
14.Ha	MilliQ	06.04.20	0.961545	1.05149	0.945508	2.48021	5.61936	1.63302	1.82338	2.80584	0	8.45309	0.969215	0.000697277	2.05557	21.5814	1.90984	4.05467	10.5324	4.89419	21.3722	2.87697	8.26831	2.12879	1.10658	0.624063	0.295646	0.849981
14.Ha	MilliQ	06.04.20	0.0767005	0.977583	1.37433	2.86999	6.04051	0.57107	1.68392	2.4844	0.854862	11.4095	1.03336	0	1.55981	20.8904	4.95276	4.42492	10.6042	4.46118	21.2621	3.41945	9.72144	2.23756	1.54935	0.877175	0.207789	0.0481121
14.Hb	MilliQ	06.04.20	1.74668	1.31297	1.07381	1.47683	5.65561	1.08984	1.56957	2.2536	0	8.17139	0.739114	0.398145	1.53262	19.8361	1.03894	0.812328	9.59732	5.33347	20.8158	2.55901	7.3758	1.93564	1.7153	1.04173	0.380016	0.520866
14.Hb	MilliQ	06.04.20	0.489489	1.43012	1.20908	2.1009	6.79427	0	1.97051	2.86023	0	9.82463	0.822787	0	1.54238	19.7518	0.630339	3.8671	10.1063	4.76868	20.0872	2.88812	8.28993	2.50462	0.833246	1.16027	0	0
15.Ha	MilliQ	08.04.20	0.519471	0.98595	1.14772	2.79538	5.23306	0.97061	1.50193	2.3568	0	5.6863	1.10728	0.232891	1.41617	19.2462	1.73901	3.33368	7.41833	4.35589	21.6016	2.61897	8.68877	1.9719	1.68253	0.960151	0.078095	0.453927
15.Ha	MilliQ	08.04.20	1.18955	0.997106	1.60443	2.98853	5.25538	0.898093	1.44615	2.86163	0.888331	9.31283	0.299132	0.19454	1.46219	18.2073	1.24813	3.7388	7.93222	3.69836	20.942	3.03106	9.1922	1.86591	1.05498	0.787226	0.132483	0
15.Hb	MilliQ	08.04.20	0.603842	1.09403	1.01035	2.39166	4.51766	0.357006	1.45173	2.19433	0	5.88362	1.26207	0.0362584	1.5103	16.1176	0.674267	3.90336	7.27051	3.58261	20.6875	2.75773	7.94408	1.91751	1.10379	1.05916	0.078095	0.21755
15.Hb	MilliQ	08.04.20	0.801869	1.39734	1.23767	2.64268	5.36973	1.23279	1.43569	2.78004	0	8.14559	0	0	1.20559	15.6532	0	4.18018	7.0934	4.62364	20.3723	3.37622	7.69027	2.02559	1.27741	1.00547	0.131785	0
16.Ha	MilliQ	15.04.20	0.275424	1.5884	2.42722	4.10138	7.81438	0.888331	2.05976	2.84071	0.129694	9.25705	2.19991	0.0641495	1.31088	24.3768	0	5.43667	10.4647	6.00635	22.7773	3.34484	9.68378	2.50392	1.65743	1.46777	0.0732141	0
16.Ha	MilliQ	15.04.20	0.276819	1.82756	3.01154	4.80354	7.23704	0.644981	2.10787	3.21166	0	10.9124	1.03336	0.11784	1.88404	23.5199	0.91413	4.49046	10.7778	6.47561	23.3741	4.47234	7.96569	2.04302	1.16515	1.10728	0.607328	0.298435
16.Hb	MilliQ	15.04.20	1.40153	1.09682	2.28219	4.18297	7.34093	0.854862	1.91193	3.20608	0.391172	9.99059	0.692396	0.260084	1.25928	22.8756	0.85277	6.6576	11.2359	6.53628	23.1559	3.41805	8.9363	2.67476	1.7676	1.46428	0.375832	0.464387
16.Hb	MilliQ	15.04.20	0	1.7934	3.09033	4.00377	7.98522	1.07311	2.45023	3.32601	1.37015	8.57093	3.32043	0.0348639	0.913433	22.6971	2.33169	5.23655	10.2925	6.29223	24.2304	3.80713	6.46167	2.58481	1.28369	1.24046	0.338179	0
17.Ha	MilliQ	17.04.20	0.681937	0.925984	1.41478	2.68591	5.55521	0.558519	1.28299	2.02629	0	6.73221	0.756546	0.0690304	0.27403	14.8171	0.0118537	4.28895	8.80591	4.28268	17.1788	2.54855	6.77196	1.69578	0.834641	0.833246	0.138061	0
17.Ha	MilliQ	17.04.20	0.624063	1.1268	1.32204	3.01712	6.30687	0.749573	1.50472	2.01095	0.596869	7.1959	0.152704	0.317261	1.33668	14.0557	0.737022	4.30848	8.16163	4.09581	16.7493	3.32113	6.26294	1.16166	0.968518	0.997106	0	0.0237074
17.Hb	MilliQ	17.04.20	1.47892	1.25998	1.21605	2.68731	6.12628	0.836733	1.36666	1.87846	0	9.29052	1.01942	0.00139455	1.01245	16.2933	0.0934351	3.83014	7.73071	4.58251	17.2716	2.53251	7.05296	1.6128	1.31855	1.18188	0	0
17.Hb	MilliQ	17.04.20	1.13029	0.861835	1.49217	3.10776	5.75463	0.198027	1.60932	2.32124	0	8.78569	1.31367	0.0571767	0.833943	14.2126	1.29066	4.35519	8.2711	4.68222	17.7311	3.78482	7.32211	1.91821	1.32622	0.898093	0.176411	0.0990134
18.Ha	MilliQ	20.04.20	1.15539	1.921	2.45232	3.28208	7.80741	1.23697	2.25569	2.65523	0.095527	13.7768	0.944811	0.205697	2.02141	18.0142	1.92309	4.82725	12.7881	6.35638	23.0841	4.0212	10.1154	1.84848	1.82966	1.80943	0.0369557	0
18.Ha	MilliQ	20.04.20	0.900185	1.6651	2.72147	3.48778	8.58	0.903671	2.37004	2.49277	0	14.5633	1.21535	0.11017	1.99003	17.0986	0.990831	5.39693	13.2232	5.18844	22.847	4.97577	10.2779	1.90705	1.69578	1.62396	0.253112	0.44556
18.Hb	MilliQ	20.04.20	1.60513	2.14134	2.81421	3.79946	8.57372	0.646376	2.35052	3.25768	1.75435	17.4264	1.72367	0.230799	1.53262	18.4611	2.64756	4.11603	11.9555	5.88711	23.858	3.90266	9.61824	2.40909	1.90914	1.68462	0	0
18.Hb	MilliQ	20.04.20	1.03058	1.88474	2.86372	3.66907	9.31214	0.674964	2.40212	2.51578	0	13.7545	1.83663	0.122721	0.990134	17.6983	0.513196	5.74347	13.2943	6.54464	24.0477	4.4814	10.0192	2.69079	1.91054	1.30461	0.626155	0
19.Ha	MilliQ	22.04.20	1.71182	1.42105	1.29972	3.07569	6.68549	0.889028	1.39595	2.54227	0	10.8768	0.847889	0.0732141	2.31217	14.882	1.80595	3.9424	10.9068	5.54963	21.2858	3.9438	9.01998	2.12181	1.31576	1.20211	0.201513	0.124115
19.Ha	MilliQ	22.04.20	0.976885	1.60932	2.46906	2.77168	6.77265	0.754454	1.97051	2.23896	2.64059	8.96838	0	0.400934	1.39595	13.9177	0.260084	4.31824	11.3712	5.71698	21.0759	3.81062	8.87285	2.35959	1.37573	0.965032	0.254506	0.424642
19.Hb	MilliQ	22.04.20	1.07032	1.41826	1.71949	3.75275	6.74546	0.349336	2.3052	2.82188	0	11.0574	1.39107	0.377924	1.67486	14.1352	1.21745	3.88244	10.4654	5.6605	21.1547	3.6119	7.56825	2.03117	1.76132	0.83743	0	0.247533
19.Hb	MilliQ	22.04.20	0.820695	1.17212	1.40222	2.1504	6.97417	0.313077	1.65673	1.27114	1.36736	9.30098	1.07241	0.278911	1.98306	13.7106	2.20061	4.16623	10.7604	5.04898	20.8862	3.9689	8.15814	2.36028	1.61908	1.41059	0.564794	0.574556
20.Ha	MilliQ	24.04.20	1.05149	1.67904	2.70613	3.73671	8.41474	1.14563	2.22292	3.71997	0	11.7882	2.06185	0.2817	1.997	15.8066	2.69428	4.28825	12.8648	5.47711	22.6622	3.9438	9.35746	2.61758	1.36039	0.818603	0.234285	0.570373
20.Ha	MilliQ	24.04.20	0.276819	1.35899	1.9196	3.60632	8.59534	0.606631	2.37702	3.1489	1.59467	9.66426	1.306	0.168044	1.06404	15.0333	1.68602	4.84817	11.3844	5.01691	22.8114	4.03235	8.35547	2.11345	1.60234	1.30321	0	0.545968
20.Hb	MilliQ	24.04.20	0.663111	1.70484	2.18736	3.79877	7.82972	0.514591	1.95795	3.39783	0	10.1273	1.11913	0.286581	2.12739	14.3716	1.921	4.08535	10.5024	4.25967	22.0026	4.04072	8.03891	2.65523	0.743297	1.38479	0.401632	0.794896
20.Hb	MilliQ	24.04.20	0.32005	1.52913	1.87986	3.40829	7.87923	0.941324	2.14901	3.16006	0.754454	9.26263	1.51797	0.0948297	1.45801	14.7711	1.27602	4.89558	10.0819	4.04002	21.8101	3.92428	7.76558	2.01374	1.82268	1.24185	0.447652	0.40721
21.Ha	MilliQ	27.04.20	0.143639	1.65324	3.38179	4.46955	15.7264	0.573162	2.29962	3.73183	0	10.0973	0.919709	0	1.84778	20.4414	1.83105	7.09201	12.9561	4.13904	24.6467	4.34055	11.3593	2.49695	1.31506	1.70066	0.419761	0
21.Ha	MilliQ	27.04.20	1.34923	1.43709	2.76749	4.9416	15.1825	1.36597	2.34006	2.91392	0	10.7109	0.897396	0.145731	1.31088	20.1785	0.817906	6.8368	12.5977	5.74417	24.8015	4.1223	9.24938	2.60363	1.48869	1.10658	0.199421	0.00557822
21.Hb	MilliQ	27.04.20	1.75714	1.72297	2.46836	4.12788	13.4986	0.904368	2.37632	3.00457	0	7.95314	1.15399	0.122023	1.86034	18.4604	2.37981	5.39135	10.2883	4.72963	22.5276	3.55123	8.31852	2.30938	1.07311	1.3325	0.124115	0
21.Hb	MilliQ	27.04.20	0.813722	1.34574	2.69707	3.13984	13.7719	0.631036	2.03117	2.26336	0.157585	9.34421	0.687515	0.453927	1.36806	18.8969	1.4594	5.57055	9.56106	4.26246	23.1196	3.59307	7.00973	2.688	1.34853	1.17282	0.19454	0.0571767
22.Ha	MilliQ	29.04.20	1.47823	1.40571	2.93902	5.07757	39.8313	0.775372	1.68602	2.25569	0	7.19799	1.47823	0.122721	1.70205	12.4436	1.306	22.7647	10.1489	3.56099	20.0879	4.60691	8.71318	1.8171	1.29484	1.11076	0.103197	0
22.Ha	MilliQ	29.04.20	0.471359	1.57864	2.44814	4.52533	39.6995	1.32134	2.12391	1.8959	2.48161	6.606	0.797685	0.391172	1.54656	12.5336	1.28648	24.3343	8.69783	3.53729	20.1673	3.50382	7.23704	2.06743	1.4343	1.00129	0	0.386292
22.Hb	MilliQ	29.04.20	1.67068	1.00617	3.11404	5.79577	40.8179	0.649165	1.81013	2.91253	0	7.91967	0.803961	0.419064	1.4092	13.0663	1.00757	22.9272	10.9256	4.0714	21.29	5.02528	8.54862	1.53331	1.49705	1.06126	0.536206	0.248928
22.Hb	MilliQ	29.04.20	0.88345	1.11843	2.09671	5.70931	40.5502	0.953875	2.33797	1.55841	0	11.314	0.764913	0.050204	1.53889	12.9742	1.25998	26.4484	10.1489	4.95206	22.2536	4.55113	7.85134	2.39724	1.52146	0.959453	0.262873	0.0104592
23.Ha	MilliQ	05.05.20_7:00	0.922498	1.51797	2.01931	4.66966	38.5406	0.87578	1.36457	1.98236	0.26636	5.22051	1.45731	0.106683	1.48171	23.3581	0.81442	22.301	7.4002	4.82376	19.8473	4.92905	8.27807	2.09044	1.23627	1.47614	0.223129	0
23.Ha	MilliQ	05.05.20_7:00	1.08078	1.46568	1.76132	4.00237	39.4268	0.370254	1.57864	1.70693	1.40222	4.56298	1.64209	0.158979	0.753757	23.2716	1.22512	24.0498	7.09689	4.55392	18.8328	4.21783	7.62961	1.65324	1.53959	1.04661	0.201513	0.138061
23.Hb	MilliQ	05.05.20_7:00	0.983858	2.39306	2.35261	4.42422	41.382	0.771189	1.10449	2.56668	0	7.80602	1.73622	0.409302	1.3311	25.7337	2.09392	24.1648	8.69644	5.00575	22.3714	6.0698	9.15246	2.39724	1.46498	1.54447	0.142942	0.197329
23.Hb	MilliQ	05.05.20_7:00	0	1.55632	2.29613	4.83492	42.453	0.150612	2.03535	1.49636	0.633825	7.48248	1.72716	0.0836733	1.71112	26.1653	1.6393	25.9289	8.74804	5.18774	23.2228	3.96053	8.23693	2.82467	1.4092	1.07241	0.193146	0.418366
24.Ha	MilliQ	05.05.20_21:00	1.04731	2.27591	3.98982	7.31723	51.6968	1.49915	1.80176	2.48231	0	9.62661	1.53122	0.271938	3.62096	3.09521	1.23767	31.3949	8.89656	5.49036	25.1361	6.41634	10.0352	1.79967	1.21814	1.46916	0.201513	0.3842
24.Ha	MilliQ	05.05.20_21:00	2.03884	1.91263	3.24025	5.67514	50.828	1.25161	2.20897	2.37004	0	9.03671	1.14563	0.186173	1.34226	2.66778	0.928076	32.8118	8.8603	5.79368	25.7972	5.63539	7.57661	2.62385	1.91612	1.21466	0.158282	0.188265
24.Hb	MilliQ	05.05.20_21:00	1.26835	1.94959	2.6371	6.27759	48.5758	0.939232	1.90357	2.64198	0	6.46725	1.46358	0.287278	1.8171	2.8421	1.7676	30.1008	7.99777	5.23516	24.9807	6.14859	9.58198	2.35749	1.34923	1.31437	0.253809	0.533417
24.Hb	MilliQ	05.05.20_21:00	0	1.86103	2.38329	5.76927	50.4403	1.21047	2.34425	2.56249	0	9.08622	0.925287	0.338877	1.24464	2.71241	2.87208	33.1618	7.37859	4.23387	25.68	4.94648	8.81219	2.3296	1.94889	1.32692	0.195935	0.465084
25.Ha	MilliQ	06.05.20_7:00	2.12739	1.53192	3.0994	6.41425	42.2048	0.992225	2.39375	2.80166	0	8.2962	2.11205	0	2.483	13.1527	2.43698	24.9479	11.1495	5.76648	35.0131	7.20427	10.8706	3.11334	1.6902	1.57375	0.390475	0.276819
25.Ha	MilliQ	06.05.20_7:00	1.5884	2.52135	2.61061	6.16881	38.7052	0.885542	2.22083	1.95447	1.04313	8.94188	1.50333	0.472057	1.86801	14.0578	2.33239	22.9585	10.5317	6.36823	35.7438	7.54314	10.2339	3.46059	1.52634	1.47474	0.374438	0.237074
25.Hb	MilliQ	06.05.20_7:00	2.92577	1.90845	2.27033	5.21982	41.6818	1.63372	2.57365	2.92856	1.29694	8.00893	1.34993	0.195238	2.16783	13.6611	1.31646	24.4451	9.88042	5.21563	33.8382	5.57891	9.36931	2.92089	1.44267	1.14075	0.144336	0.528536
25.Hb	MilliQ	06.05.20_7:00	1.28996	1.97608	2.17829	5.34812	37.1161	1.18886	2.47603	2.17481	0.33539	8.55559	1.19862	0.0836733	2.57156	15.6629	2.6643	21.1003	11.337	5.42621	32.8773	7.12896	9.34142	1.61838	1.54377	1.08915	0.0536903	0
26.Ha	MilliQ	06.05.20_21:00	1.6135	1.56818	2.60642	5.48199	51.6627	1.24185	1.39455	2.25011	0	8.0145	5.56357	0.43022	1.82966	3.48708	0.637311	31.9548	8.1686	5.84597	23.5749	5.47641	8.64624	2.66569	1.98515	1.77527	0.271938	0.514591
26.Ha	MilliQ	06.05.20_21:00	1.11355	2.3826	2.893	5.58868	47.1903	1.24534	2.15389	2.42095	0.269846	7.13524	5.15706	0.218945	1.40571	4.19691	1.85824	29.0597	9.2703	5.02528	23.4934	6.45748	9.33375	3.95007	2.46069	1.37015	0.338179	0.357703
26.Hb	MilliQ	06.05.20_21:00	2.5855	1.90566	3.20538	5.73301	51.5832	1.44127	2.18945	2.45999	0	8.18673	6.00077	0.0188265	1.45452	2.87487	0.997804	30.5916	8.17488	5.26235	22.7006	5.79158	8.29202	2.23756	1.62396	0.936443	0.248928	0.488791
26.Hb	MilliQ	06.05.20_21:00	1.56539	1.73831	3.61608	5.26723	48.4775	1.64418	2.45232	0.868807	0.134574	6.95394	5.64237	0.139455	1.73901	4.20876	2.50532	30.3894	9.01231	4.33497	21.937	5.52522	8.56187	1.85755	1.40501	1.35969	0.216853	0.432312
27.Ha	MilliQ	07.05.20_7:00	0.850678	1.55772	3.30579	5.38577	39.0412	0.339574	2.07579	2.17272	0.409302	14.8708	0.737022	0.0460203	1.56399	11.952	1.32762	23.6482	8.65879	6.10466	21.1589	6.34941	10.9647	2.50741	1.74389	1.26626	0.11017	0.492278
27.Ha	MilliQ	07.05.20_7:00	0.418366	2.14064	2.81282	5.72465	36.8232	0	1.9726	2.41955	0.449744	15.5305	1.23836	0.078095	0.647073	12.2302	0.331904	23.6621	10.4313	6.66806	20.8005	8.52909	10.5596	3.13775	1.6142	1.75365	0.414183	0.0320747
27.Hb	MilliQ	07.05.20_7:00	1.13796	1.43988	2.61828	4.69407	40.1269	1.86522	1.94819	2.98992	0	14.0453	1.01942	0.0299829	1.57794	14.2788	1.04592	23.0785	9.74026	5.15288	19.5503	6.9393	10.0959	2.48021	2.14064	0.675662	0.232193	0.129694
27.Hb	MilliQ	07.05.20_7:00	0.783042	2.21107	3.30649	5.28954	37.4982	1.59467	2.25639	2.01164	0.449046	16.5143	1.64209	0.181292	2.58341	15.3192	0.881358	21.9419	10.001	5.88502	19.0503	7.15267	10.3957	2.52833	1.28229	1.29554	0.522261	0
28.Ha	MilliQ	07.05.20_21:00	0.863926	1.85267	2.70544	5.52941	47.3605	1.61559	1.34714	2.67894	0	15.3819	0.85277	0.0801869	1.73064	11.0414	0.89112	28.1798	5.76788	4.74427	17.5268	5.15427	8.49772	2.27731	1.19583	1.46568	0.287975	0.766308
28.Ha	MilliQ	07.05.20_21:00	0.0111564	2.13646	3.40132	4.61667	45.2756	1.21326	1.5612	2.19503	0	13.9135	0.966426	0.385594	1.59886	11.3628	1.40083	26.7664	7.11083	5.00715	17.6174	6.04051	9.3979	3.36576	1.44755	1.5096	0	0.207091
28.Hb	MilliQ	07.05.20_21:00	1.40711	2.06533	3.39365	5.46665	51.9492	2.92438	2.23059	2.87487	0.0390475	16.1957	0.87578	0	2.25151	14.2433	1.34156	31.1864	7.50758	5.5824	19.8089	6.84238	9.70958	2.57993	1.79758	0.792804	0.0753059	0
28.Hb	MilliQ	07.05.20_21:00	1.23627	2.06464	4.30987	6.16254	53.2099	1.77248	2.40351	1.2795	0	16.4202	0.621971	0.239166	2.39863	13.8974	2.43001	31.6264	7.72165	5.49385	19.8912	7.17638	10.2862	1.7913	1.38479	1.65813	0.6401	0.311683
29.Ha	MilliQ	11.05.20	1.26835	0.979674	1.59467	3.26744	20.4762	0.739811	1.65185	1.49217	0	8.08563	1.30391	0.103894	0.68124	16.1224	1.01802	12.051	8.3485	4.77983	19.6765	4.07001	6.54743	1.8959	0.999198	0.848586	0.301224	0.608026
29.Ha	MilliQ	11.05.20	0.237074	1.62675	1.77666	2.68243	21.0752	0.948994	1.64976	1.89869	1.63023	9.03671	0.86044	0.367465	0.299132	16.0262	1.8945	11.8202	9.69355	3.98215	19.2197	4.28058	7.3758	2.42095	1.1017	0.6659	0.0997106	0.117143
29.Hb	MilliQ	11.05.20	0.972004	1.47265	1.99003	3.36785	22.2689	1.56608	2.48579	1.92239	1.73064	9.28564	0.868807	0	1.54307	21.6658	1.60095	13.394	11.6717	4.4821	21.5263	4.26106	8.17767	2.34285	1.22302	0.802566	0.426036	0.255901
29.Hb	MilliQ	11.05.20	0.448349	1.49566	1.20699	3.46965	26.53	0.595475	1.98585	1.39804	3.05965	8.20207	0.493672	0.631036	0.982463	20.3103	0	12.2505	12.5663	4.08465	21.0271	4.75404	8.56117	1.42663	1.19932	1.46428	0.0299829	0.263571
30.Ha	MilliQ	13.05.20	0.912736	1.69578	1.45173	2.5869	17.9193	0.899488	5.42133	7.73141	0.255901	12.4834	1.74738	0.338877	1.91472	13.3731	1.02569	10.9459	12.2205	5.00575	22.0786	6.42401	9.25147	2.38678	1.79619	1.05359	0.198027	0.584318
30.Ha	MilliQ	13.05.20	0	2.30171	0.983161	4.00865	18.9597	0.549454	5.11383	6.1974	0	13.0907	1.33738	0	0.748178	14.4559	1.93355	10.4619	12.7755	5.28536	22.9774	6.72175	9.6036	2.95367	1.46428	0.893909	0.338179	0.394659
30.Hb	MilliQ	13.05.20	1.27393	1.73761	1.23418	3.65443	18.8823	1.19165	5.1208	7.62542	0	13.4344	1.27183	0.345152	1.21745	16.1678	0.971307	11.0442	14.8548	4.1237	21.3304	6.02657	9.23334	2.75146	1.59398	1.16306	0.229404	0.331904
30.Hb	MilliQ	13.05.20	1.62605	1.75086	0.957362	4.17739	21.3534	0.373043	5.12568	5.96799	0	11.9597	0.911341	0.115748	1.23139	15.4956	0.486699	10.6411	15.0284	5.83133	22.1218	6.33685	9.88809	1.95726	1.50403	1.19792	0.375135	0.39187
31.Ha	MilliQ	15.05.20	0.983858	2.05069	2.22571	4.52881	15.8184	0.197329	4.54485	6.16463	0.0146428	18.8244	1.07939	0.329115	2.44535	16.4097	1.07102	10.6586	16.9933	5.85573	23.9912	6.59206	9.552	2.50811	1.5612	0.972004	0.0209183	0.0390475
31.Ha	MilliQ	15.05.20	0	1.93982	2.65523	5.07478	17.1816	1.40711	4.59715	4.38587	0	18.8348	2.08904	0.389778	1.86382	15.6176	1.60025	10.0938	17.669	5.72186	24.5825	6.06631	9.80999	2.893	0.882753	0.981069	0.145034	0.0962242
31.Hb	MilliQ	15.05.20	1.46498	2.20758	1.78363	4.38587	15.8784	1.36318	4.31893	5.56009	0	17.98	1.45731	0.5634	1.4852	18.5483	0	10.3497	17.5491	4.5058	23.4125	6.20019	7.69166	2.21176	1.47056	0.608723	0.15619	1.21954
31.Hb	MilliQ	15.05.20	0.792804	2.18527	1.68532	5.21424	18.5838	2.08835	4.92068	5.02458	0	18.4318	0.85277	0.297737	1.45034	15.9167	2.4579	9.80651	17.5435	5.54614	23.6398	5.5057	8.67064	2.34215	1.73761	0.585713	0.138758	0.608723
32.Ha	MilliQ	20.05.20	1.46777	1.16515	1.5877	4.00516	8.77244	1.21466	5.79019	9.23892	0	14.6212	1.10379	0.720287	0.808144	39.7894	0.608026	4.95834	10.3706	5.66538	18.0016	5.19053	8.21532	2.6894	1.62675	1.17073	0.411394	0.5634
32.Ha	MilliQ	20.05.20	0	1.44127	1.31716	2.62455	8.67413	0.621274	6.05306	7.16104	1.09473	12.6667	1.05289	0.11784	1.44476	41.5075	2.2285	5.86619	10.3553	5.91709	18.2233	5.48618	8.40568	2.22919	1.33319	0.980372	0.0683332	0
32.Hb	MilliQ	20.05.20	0.845797	1.4852	1.73483	2.85117	8.67831	1.08008	6.00356	8.41195	0	12.1661	0.90646	0.137364	2.19154	44.89	0.572465	6.52442	12.072	2.32751	17.4305	5.06223	7.85692	1.96074	1.16306	0.790015	0.359098	0.057874
32.Hb	MilliQ	20.05.20	1.26277	1.33598	1.86522	3.63351	10.9417	1.08427	6.47422	7.53826	0	12.848	0.497856	0	1.31506	39.1207	0.679148	5.38925	10.7297	4.96671	17.5923	4.82446	7.52501	1.77318	0.99362	1.01175	0.0257993	0.597567
1.Ea	EDTA	03.03.20	0.630339	0.809539	0.62476	0.849981	2.32612	0.379319	1.01942	1.44755	0	3.23327	0.543876	0.205697	1.70903	3.26326	0.032772	2.51089	3.78412	2.4593	8.93351	1.43012	5.68908	1.21884	0.537601	0.393264	0.347244	0.0787923
1.Ea	EDTA	03.03.20	0.831154	0.68891	0.497159	1.34923	4.87815	0.359795	0.936443	1.09473	0.0732141	3.1231	0	0	0.779556	3.41526	3.21096	2.88742	4.92278	2.36516	8.94049	2.10299	6.41774	0.808144	0.223826	0.379319	0.414183	0.529931
1.Eb	EDTA	03.03.20	0.583621	0.810236	0.379319	0.318656	2.5604	0.287975	0.773978	1.52285	0	2.68033	0.472754	0.337482	0.804658	3.49894	1.24394	2.42931	3.66907	3.2277	8.90214	1.79828	6.86121	0.528536	0.677753	0.506223	0.0648468	0.446955
1.Eb	EDTA	03.03.20	0.559216	0.532022	0.665202	0.822787	1.5375	1.07869	0.893909	0.195238	0	5.04968	0.112262	0	0.239166	4.10487	0.805355	1.99979	5.34114	2.39375	9.29261	2.01722	5.839	1.2802	0.237772	0.80675	0.241955	1.24325
2.Ea	EDTA	05.03.20	0.375832	0.20221	0.495764	0.741206	2.09671	0	0.697974	1.37085	0.380016	4.34961	0	0.1025	0.585016	10.1168	2.33518	1.59955	2.75215	2.48719	7.57731	1.36527	5.41436	0.798382	0.815814	0.398843	0.241955	0.463689
2.Ea	EDTA	05.03.20	1.3834	0.7426	0.576648	1.31576	3.91451	0.0732141	0.716104	0.589199	0	4.61597	0.165255	0	0.57874	9.14409	0	1.75017	3.2772	1.89102	8.2195	1.44894	5.97985	0.438587	0.565492	0.277516	0.470662	0
2.Eb	EDTA	05.03.20	0.977583	0.424642	0.396053	0.69658	1.9712	0.0216156	1.00617	1.50891	0	3.53868	0.7426	0.00976188	0.677753	10.8664	0.778161	2.04999	3.16634	2.32333	7.14918	1.25719	6.15417	0.442074	0.527142	0.278911	0.375135	0.547363
2.Eb	EDTA	05.03.20	0.588502	0.378621	0.00767005	1.10797	1.95238	0.137364	1.36945	1.25789	0	4.59366	0.181292	0.0627549	0.607328	12.4903	1.03476	2.57993	3.70394	2.5604	7.707	2.19363	6.22599	1.32622	0.831852	0.267057	0.308894	0.157585
3.Ea	EDTA	06.03.20	1.34993	0.710525	1.53262	0.852073	3.44315	0.229404	0.990134	1.28927	0	5.92546	0.204999	0.337482	0.870202	5.00017	2.26406	3.54287	4.89907	4.31266	13.5446	1.86312	8.64833	0.170136	0.573162	0.79629	0.357703	0
3.Ea	EDTA	06.03.20	0.697974	0.923892	0.880661	1.51797	4.05606	0	1.69717	1.34017	0.260084	5.40181	0.733536	0	1.05916	4.77914	0	3.22212	6.18485	4.46327	13.3933	3.04431	8.06262	0.93993	0.538298	0.859045	0.523655	0
3.Eb	EDTA	06.03.20	1.16933	0.756546	0.582226	1.00896	3.23955	0.527142	1.69787	2.47603	0	5.63609	0.183384	0.232891	0.769097	6.17857	1.16585	2.98574	5.74347	2.25988	12.7462	2.21176	8.64972	0.842311	0.734233	0.65823	0.0808841	0.140153
3.Eb	EDTA	06.03.20	0.638706	0.713315	0.488094	1.78363	2.41328	0.550152	1.19583	1.68671	0	5.71209	1.30321	0	1.31646	5.94429	2.47185	3.59446	5.89408	4.99948	12.6737	3.41387	8.18464	1.16515	0.914828	0.564794	0.419761	0.103894
4.Ea	EDTA	10.03.20	1.88474	0.54039	1.19374	1.27811	3.00387	0.566886	2.06045	3.3281	0	8.03542	0.93993	0	1.47125	18.3126	0.599658	4.01911	5.34812	4.42492	15.6162	2.1253	10.3127	1.33529	0.766308	0.80675	0.150612	0
4.Ea	EDTA	10.03.20	2.44186	0.995014	0.848586	1.7418	5.51198	0.306802	1.96702	2.75215	0	8.81219	0.779556	0.553638	0.55573	16.985	1.24255	3.88593	7.08294	4.27919	15.4949	2.90555	10.4536	0.972004	1.02848	0.62476	0.343758	0.340969
4.Eb	EDTA	10.03.20	1.75505	0.457414	0.923892	1.70833	3.03943	0.978977	1.78363	3.227	0.988739	8.9119	0.685423	0	0.959453	19.5454	1.42663	2.56668	5.63051	3.44873	13.9365	2.00537	9.66705	1.13865	0.887634	1.26974	0.216853	0.239166
4.Eb	EDTA	10.03.20	2.57156	0.383502	0.718893	1.8192	2.51089	0.614301	2.13925	2.00258	0.54806	9.24868	0.428128	0.00557822	1.51728	18.4806	0.588502	3.49196	6.89537	3.67465	14.6756	3.0729	9.97315	1.69717	0.999198	0.882056	0.278214	0
6.Ea	EDTA	17.03.20	1.52773	0.809539	0.966426	0.792804	1.19792	0.0620577	0.388383	1.21396	0	2.8679	0.281003	0.0397448	0.46857	7.36534	0.624063	1.50682	3.38877	3.01572	9.42231	0.743995	6.1967	0.560611	0.135969	0.462295	0.140153	0
6.Ea	EDTA	17.03.20	1.33598	0.815117	0.116445	1.16724	1.58142	0	0.835338	1.27671	0	2.82118	0.629641	0.278911	0.646376	7.99498	0.257993	2.24244	4.25897	2.64129	7.74466	1.16306	6.99508	1.69508	0.787923	0.295646	0.0899488	0
6.Eb	EDTA	17.03.20	0.551546	0.508315	0.648468	0.527839	0.813722	0.155493	0.651257	0.594777	0	3.08406	0.288673	0	0.524352	11.0825	2.2529	1.36806	3.25628	1.59886	7.08782	1.2293	5.73232	1.26207	0.477635	0.215459	0.120629	0.180595
6.Eb	EDTA	17.03.20	0.393962	0.510407	0.101802	0.244744	0.974096	0.0425339	0.447652	0.174319	0.380016	3.21096	0.465781	0.0787923	0.184778	9.95363	2.72705	1.6637	3.86501	3.59307	7.64704	1.30251	6.64505	0.689607	0.302618	0.325628	0	0
7.Ea	EDTA	19.03.20	1.18467	0.568978	0.392567	0.960848	2.88533	0.602447	1.02291	1.08636	0	5.58658	0.785134	0	0.915525	12.5224	1.26207	3.21514	3.38877	3.64955	12.019	1.59816	7.82554	1.49984	0.876477	0.703553	0.0711223	0
7.Ea	EDTA	19.03.20	1.16933	0.216156	0.671478	0.756546	3.84897	0.652651	0.930168	1.38828	0	6.05934	0.20221	0.260084	1.18467	11.2178	0	3.78133	4.95555	2.83304	11.5323	1.91472	8.69086	1.02151	0.732838	0.531325	0.226615	0.0257993
7.Eb	EDTA	19.03.20	1.11913	0.968518	0.488791	2.21037	2.26964	0.654046	1.25231	1.51379	0	6.88701	0.0425339	0	0.709131	15.4321	1.94122	3.49406	4.55601	2.40003	12.8083	2.45093	8.02496	1.51309	0.868807	0.818603	0	0
7.Eb	EDTA	19.03.20	0.836035	0.509012	0.200816	0.888331	2.28428	0.78862	0.718893	1.8171	0.0460203	6.99299	0.317958	0.0969215	0.787923	13.7559	0.539693	4.34055	5.0441	3.49615	11.3761	1.6393	9.45159	1.14772	0.178503	0.370951	0.0397448	0.0948297
9.Ea	EDTA	24.03.20	1.65743	1.62605	1.30739	2.06673	3.15169	0.771886	1.95935	1.55911	3.81341	8.83938	0	0.070425	1.86243	15.2383	3.0478	3.75205	7.20287	5.51895	18.1167	2.14273	9.06391	1.83942	0.720985	0.574556	0.394659	0
9.Ea	EDTA	24.03.20	1.13447	0.99362	0.670781	1.92797	4.48837	0.497159	1.8171	1.84081	0.596869	10.987	0.301224	0	1.19932	15.656	0	3.42572	6.83611	4.56717	18.0978	1.79549	9.26123	1.73552	0.734233	0.404421	0.303316	0.123418
9.Eb	EDTA	24.03.20	0.985253	1.60932	1.1275	2.31914	2.36168	0.624063	2.1504	3.02688	0	12.0692	0.338877	0.187568	1.04592	19.0168	0.200119	3.36576	8.05983	2.59387	20.2113	3.151	9.74236	3.12799	1.43151	0.953875	0.232193	0
9.Eb	EDTA	24.03.20	0.939232	0.427431	0.786529	1.91403	3.48569	0.79629	1.50193	1.71391	0	11.6871	0	0.198027	1.99352	17.2485	1.64069	3.6865	7.52223	4.42074	18.8648	2.52066	9.54293	1.81641	1.06126	0.662413	0.290765	0.078095
10.Ea	EDTA	26.03.20	1.22651	0.52505	0.587805	0.642192	2.35959	0	1.46986	2.30868	3.8671	4.0965	0.582226	0	0.746784	9.13851	0.338179	3.46686	3.74508	5.26723	10.6272	1.3576	4.84817	0.882056	0.743297	0.347244	0.16386	0
10.Ea	EDTA	26.03.20	1.42175	0.945508	0.32005	1.40013	2.83513	1.48938	1.59746	1.45382	0.495067	4.18297	0.903671	0	0.748876	10.1126	2.42095	2.64198	3.37761	2.79957	9.7835	1.24603	4.20598	0.785134	0.653349	0.559914	0.0976188	0
10.Eb	EDTA	26.03.20	1.42733	0.985253	0.247533	1.53262	1.35132	0	1.50821	2.00537	0	5.38228	0.0209183	0	0.95527	11.0588	0.790015	3.4055	3.73252	2.4579	10.0457	1.49984	4.13276	0.895304	0.749573	0.302618	0.255901	0
10.Eb	EDTA	26.03.20	0.370254	0.73493	0.50204	1.07869	1.39874	0.384897	0.693791	1.87358	1.75226	3.93683	0.373043	0	0.458808	9.41045	0.433706	2.48649	2.82746	2.60572	9.42928	1.16376	4.2262	1.00129	0.603145	0.412091	0.315867	0
11.Ea	EDTA	30.03.20	1.81153	2.49137	1.3834	4.18018	8.53816	0.71959	2.81212	3.56936	1.65813	11.5755	2.44326	0.175017	2.5855	16.317	1.2558	7.18126	17.9891	6.33825	29.1873	4.93881	12.3055	4.47303	1.85057	1.47474	0.388383	0
11.Ea	EDTA	30.03.20	2.27591	2.51368	1.26347	3.92637	10.6237	1.55772	2.55692	4.01701	0	13.1123	0.964334	0.160374	1.97539	18.9834	1.95168	6.59485	15.5186	7.28655	29.2703	4.39564	12.5761	3.07848	2.00188	1.62675	0.152704	0.419761
11.Eb	EDTA	30.03.20	0.717498	2.32681	2.06045	5.14381	5.71767	1.47614	2.38957	3.33159	0	12.7902	1.64	0.0557822	1.59398	19.7462	3.42781	7.42182	15.778	4.39354	27.8967	5.72674	11.0456	3.83014	1.30321	1.77736	0.207091	0.473451
11.Eb	EDTA	30.03.20	2.17272	2.43838	1.81989	3.10288	6.92257	1.41408	2.93275	4.24642	0	11.5044	1.43081	0.237772	2.39096	17.8503	2.31775	5.70094	14.9712	7.58638	28.5828	4.61109	10.1823	2.92368	1.77527	1.44824	0.378621	0
12.Ea	EDTA	01.04.20	1.1777	1.78085	1.27393	2.67266	5.0183	0.600356	1.63581	1.91542	2.28079	7.3493	0.926681	0.330509	1.23139	15.3561	1.58142	4.69058	9.0409	4.92626	21.0898	3.68581	8.40777	3.83502	1.17491	1.05916	0.485305	0
12.Ea	EDTA	01.04.20	1.95935	1.14632	1.39525	2.27522	5.25189	0.727957	1.35481	2.61618	0	9.17965	0.12551	0.330509	0.912038	16.7779	0.97828	4.30708	8.10654	5.43597	18.945	2.29683	9.3205	3.15378	1.59886	0.910644	0	0
12.Eb	EDTA	01.04.20	0.34306	1.72088	1.41338	4.00377	2.80236	0.526444	1.4078	2.40212	1.02012	10.8364	0.763518	0.309591	0.703553	19.2964	0.951086	4.44026	10.0485	4.76171	20.7349	3.49894	8.26483	4.69337	0.679148	1.08706	0	0.386292
12.Eb	EDTA	01.04.20	1.77875	1.75574	1.06335	1.50891	4.12928	0.828365	1.18467	2.77586	0	10.4006	0.546665	0.18687	1.26765	17.3936	1.08357	4.09023	8.33455	5.72255	19.346	2.60782	10.0136	3.82317	1.382	1.03336	0.21267	0
13.Ea	EDTA	03.04.20	2.3812	4.07489	3.64188	6.57881	14.4183	1.34644	3.68581	5.82366	2.28707	18.1076	1.13168	0.22034	2.92647	25.6835	0.200119	8.66925	21.4636	9.95084	37.3148	6.36056	16.7883	3.68999	2.65384	1.82966	0.201513	1.5375
13.Ea	EDTA	03.04.20	2.4593	3.97378	3.918	8.22229	11.989	1.25301	2.86163	4.26943	2.92856	16.7284	1.42454	0.820695	2.19503	26.4993	1.62117	9.60081	19.2909	10.6223	36.6496	6.83611	17.5965	5.02528	2.41955	2.30799	0.21267	0.941324
13.Eb	EDTA	03.04.20	2.58202	2.9202	3.12589	6.82704	10.2653	1.57445	3.55054	5.4534	2.53181	15.9307	2.36656	0.453927	3.02897	25.7177	2.14482	7.48736	19.7204	10.5463	36.6768	5.85504	17.6969	5.839	2.42722	2.21316	0.22034	0.871596
13.Eb	EDTA	03.04.20	3.06105	3.54775	3.24513	5.43667	11.5734	0	3.32392	4.79796	0	15.4621	2.39654	0.97061	2.70962	25.3084	0.838127	7.80393	18.565	10.9012	36.0276	6.78939	16.1406	4.92138	2.26336	2.35261	0.119234	2.33379
14.Ea	EDTA	06.04.20	1.4608	2.11414	2.51647	3.69278	10.2911	1.08427	2.29265	3.42572	3.75902	12.2435	0.930865	0.057874	2.27103	18.2024	1.85267	5.48687	12.0531	5.62842	25.2686	3.24025	10.1949	3.19423	1.73413	1.02569	0.324234	0.935049
14.Ea	EDTA	06.04.20	1.85127	2.63292	2.18108	3.18865	7.81369	0.414183	1.78503	2.29334	0.0885542	12.5112	1.20838	0.718893	2.1504	18.2889	0.886239	6.32082	12.0524	7.25865	24.5909	3.55821	12.2205	3.73671	1.00478	1.41687	0.253112	0.433009
14.Eb	EDTA	06.04.20	1.16097	2.26197	1.92588	4.2241	6.46585	1.04034	2.38678	3.4815	0	12.1696	0.917617	0.0697277	2.72984	17.487	1.96981	4.40331	11.5783	5.7114	24.7596	3.20538	11.1704	3.90266	1.52285	1.40083	0.0669386	0.90646
14.Eb	EDTA	06.04.20	0	2.78632	2.04581	3.57982	7.17638	0.856256	2.33658	3.10079	0.566886	12.756	0.78095	1.00059	2.72566	17.6948	1.58561	5.00575	11.9499	4.95973	26.3543	4.24293	10.9361	3.50242	1.60862	1.76411	0.254506	0.120629
15.Ea	EDTA	08.04.20	2.32612	1.80595	0.675662	1.21605	5.00087	0.529233	1.45731	2.36865	0.25102	7.10665	0.134574	0.0495067	0.423944	8.85612	1.48799	2.67197	5.96172	4.19064	16.6531	2.01304	6.95883	1.2042	0.961545	0.667991	0.263571	0.661019
15.Ea	EDTA	08.04.20	0	1.71809	1.00338	2.06882	2.9446	0.309591	0.923195	1.71739	3.41317	6.32221	0.433706	0.0118537	0.909947	10.5812	0.659624	3.13775	6.0447	3.15588	16.7158	2.28986	8.68249	1.82617	1.0508	0.465781	0.356309	0.459506
15.Eb	EDTA	08.04.20	0.581529	1.91542	1.66858	2.37702	3.19283	0.147125	1.11634	2.19851	1.00826	5.7114	0.572465	0.26636	0.958059	9.58268	3.02479	2.56598	5.75811	3.72834	18.3168	1.65673	8.26622	2.07998	0.824879	0.986647	0	0.301921
15.Eb	EDTA	08.04.20	0.388383	2.18108	1.42593	2.78214	3.51009	0.549454	1.08496	2.11972	0.185476	6.53279	0.501342	0	0.904368	10.6035	0.557822	3.44943	5.85434	3.14821	18.5301	2.67685	8.14071	2.18387	1.04731	0.748876	0.150612	0.108775
16.Ea	EDTA	15.04.20	2.45372	3.15657	2.66151	3.95217	10.9403	1.61141	2.33936	4.39912	0	11.192	1.51867	0.0794896	1.46986	18.5608	0.677056	4.83353	10.745	5.44643	25.0037	3.37691	10.0241	2.97668	1.41756	1.52704	0.276819	0.717498
16.Ea	EDTA	15.04.20	0	3.45431	2.85674	6.1214	6.18276	0.00139455	1.75086	3.35181	0	10.812	1.6909	0.457414	1.24603	17.8789	4.2248	6.11652	12.0894	6.41565	25.4785	3.97936	11.8684	3.65443	1.15957	1.29066	0.156887	0.469965
16.Eb	EDTA	15.04.20	0.858348	2.98992	2.5597	3.95635	6.89537	0.946902	1.54307	2.58969	1.64418	10.8231	0.776069	0.25102	1.60234	17.1942	2.29823	5.01063	9.89576	6.59345	24.3559	2.36307	8.72712	3.79388	1.5884	1.11216	0.141547	1.26068
16.Eb	EDTA	15.04.20	0	3.07778	2.87348	4.11951	6.43308	0.0606631	1.9468	2.11345	0	9.36234	1.8938	0.278214	1.67137	17.1691	0	5.05596	11.2464	6.6067	24.8419	3.14681	10.5414	2.85186	1.59676	1.3569	0	0.294251
17.Ea	EDTA	17.04.20	4.53858	2.64129	1.99073	3.65373	9.3477	0.783739	2.1504	3.92846	0	9.17198	0.573859	0.0962242	1.77596	12.7943	0	4.77077	10.1377	6.02169	23.3372	2.82328	8.80382	2.78771	1.51937	1.5619	0	0.948297
17.Ea	EDTA	17.04.20	3.32322	3.06314	2.96552	5.19123	5.72116	0.177108	2.88115	3.85803	0	11.0972	0.933654	0.456717	1.4343	13.9755	1.23209	6.00635	10.8441	5.38995	24.3594	3.19702	9.29122	2.36377	0.686818	1.34435	0.168741	0
17.Eb	EDTA	17.04.20	2.28498	2.52833	2.29474	3.65582	6.43517	0.903671	1.65045	3.34554	0.372346	8.38894	0.41488	0.356309	1.17143	11.0602	0	4.05048	8.87773	5.01412	22.619	2.31914	8.22857	3.04571	1.19583	1.04243	0.466478	0.936443
17.Eb	EDTA	17.04.20	1.02779	2.70404	2.02698	3.27441	6.75801	1.20001	1.80665	3.82317	0.114353	9.12457	0.559216	0	1.41826	11.0414	0.708434	4.83841	9.78001	5.28118	22.6971	3.04222	8.04658	2.21525	1.02569	1.41268	0.198027	0.402329
18.Ea	EDTA	20.04.20	2.1267	4.53021	4.60412	6.77753	19.3341	2.1002	4.14671	5.98473	1.6135	23.3518	0.874386	0.246139	2.94948	22.5255	0.469965	7.94756	21.7648	11.2359	42.4781	6.48816	13.106	4.70035	2.77168	2.90486	0.288673	0.259387
18.Ea	EDTA	20.04.20	2.96413	6.02587	5.83482	9.03044	11.6069	1.71251	3.01712	5.6075	0.00348639	24.215	1.87358	0.154796	3.26465	22.1609	3.0464	9.86438	20.2266	10.1691	38.3342	7.221	13.6081	4.92696	1.93843	2.59805	0.384897	0.101105
18.Eb	EDTA	20.04.20	3.33856	4.74985	5.41157	7.09898	13.5279	2.35192	3.1245	5.23864	0	23.9452	1.37503	0.106683	3.28208	21.2704	2.22501	7.70282	18.6912	11.123	37.4835	6.46794	13.219	5.15079	2.82188	2.51438	0.200816	0.415577
18.Eb	EDTA	20.04.20	3.13287	5.90594	5.26096	5.90245	12.9226	1.42454	3.36715	4.02468	0.681937	21.5354	1.16376	0.282397	2.95924	20.7949	2.09044	7.77046	20.394	10.2109	37.2004	6.9149	14.4455	4.52881	1.86312	2.46348	0.393264	0.316564
19.Ea	EDTA	22.04.20	3.07778	3.7911	2.39375	4.8921	13.3445	1.29833	2.39445	4.85514	0	16.4034	0.959453	0.384897	1.87149	16.2933	0.3584	6.10466	15.0584	7.28934	30.7346	4.80773	11.1753	4.36426	1.9454	1.39525	0.200119	0.305407
19.Ea	EDTA	22.04.20	2.02698	3.43409	3.10916	6.14022	7.54035	1.47823	2.90067	2.85465	0.452533	15.7905	1.29624	0.735627	1.13098	16.3574	1.73413	6.65551	15.0396	8.44612	30.5393	4.97647	11.45	3.80853	1.29972	1.52495	0.270544	0.345152
19.Eb	EDTA	22.04.20	1.98166	3.70254	1.84011	4.55183	9.99407	1.1777	2.17829	3.62793	1.01454	15.9321	1.42733	0.126904	2.14831	14.4064	1.29066	4.99808	13.1276	7.41415	28.9335	3.84897	9.50737	3.8929	1.81083	1.66301	0.352125	0.484608
19.Eb	EDTA	22.04.20	1.48381	3.60771	2.48858	4.11324	8.04937	0.727957	2.64826	2.91532	0	13.2545	1.3834	0	1.35899	14.5584	1.57166	5.78043	13.9755	7.84367	29.1434	4.65084	11.6194	3.21236	1.52843	1.42314	0.0962242	0.131785
20.Ea	EDTA	24.04.20	2.82955	3.03316	2.22083	4.21574	11.8955	1.45034	1.88962	4.01841	0.919709	12.947	1.85964	0.149915	1.71809	14.3179	0.247533	6.05725	12.9652	6.40031	26.6409	3.98215	9.62173	3.07151	2.06952	1.91403	0.145731	0.0878569
20.Ea	EDTA	24.04.20	1.19722	3.30997	2.82676	5.84039	7.11153	0.974793	1.78503	2.74448	0.144336	12.0029	2.45442	0.241955	2.10299	13.7447	1.54656	5.89339	12.5796	6.94349	27.5076	3.68511	9.9613	3.04431	1.49357	1.65882	0.0264965	0.826971
20.Eb	EDTA	24.04.20	1.81432	3.47174	2.71799	4.26873	8.61486	0.959453	1.73064	3.08615	0.131785	10.8747	1.08775	0.360492	1.84639	12.9652	0	4.57902	11.0358	6.60879	28.1038	3.95635	9.68518	3.37343	1.85127	0.992225	0.46857	0.608723
20.Eb	EDTA	24.04.20	2.27522	2.94251	3.01293	5.20727	7.92595	0.705644	2.45999	2.65663	0	11.397	1.03615	0.215459	1.58631	14.0125	3.1503	5.36903	11.8084	5.58589	27.4755	3.8915	10.0401	3.24373	1.43081	1.42733	0.529233	0
21.Ea	EDTA	27.04.20	1.9468	3.0736	3.68093	5.28048	16.0388	2.02977	2.64268	3.7904	1.03615	13.5397	0.324234	0.28937	1.79479	18.9527	0	7.15964	13.1402	6.38357	30.19	4.59506	10.5324	3.34414	2.02698	1.88474	0	0.596869
21.Ea	EDTA	27.04.20	2.12321	3.23327	4.1237	7.55081	10.8671	0.935746	2.27522	2.75564	0	11.1906	0.810236	0.49158	1.87916	19.2518	3.79737	8.656	13.0363	6.735	28.9168	4.44166	10.8001	3.03594	1.75365	1.6121	0.383502	0.357703
21.Eb	EDTA	27.04.20	2.23896	3.6112	4.89	6.57951	15.0563	1.75714	2.16993	2.86441	2.55831	11.436	1.49148	0	2.04511	18.6047	0	7.00415	13.0802	7.43437	30.1761	4.75543	9.73329	3.54775	1.88544	1.15887	0.145034	1.05847
21.Eb	EDTA	27.04.20	3.0471	3.2535	3.78552	6.78451	13.1981	0.78862	2.81282	3.12171	1.41826	12.4053	1.06893	0.790015	2.68452	18.7079	1.94052	7.42461	13.4888	7.35488	30.0694	4.28825	10.5568	2.91183	1.63163	1.67835	0.441376	0.0543876
22.Ea	EDTA	29.04.20	1.42733	2.93833	5.07548	6.7092	32.6507	0.0411394	3.28418	1.92727	1.45382	8.65948	0.551546	0.181292	1.22023	11.3168	1.20071	21.4148	10.4968	5.66119	22.1769	4.33009	9.01231	1.90775	1.34784	0.803961	0.446257	0.705644
22.Ea	EDTA	29.04.20	2.202	2.93414	4.40609	8.19858	27.8088	0.974096	2.23268	1.7425	1.11146	6.95255	0.868807	0.211275	1.06265	10.0394	1.39525	22.7961	9.53666	4.72266	22.1316	3.38528	8.49005	2.02838	1.24952	0.944811	0.743297	0.0341666
22.Eb	EDTA	29.04.20	1.81362	2.90555	4.88652	6.42123	29.4948	1.81153	1.86731	2.89649	0.771886	7.65401	0.679148	0	1.8938	9.38953	0.977583	18.1348	9.19709	4.86978	22.0054	4.5839	8.28853	2.93275	1.34853	0.562703	0.0209183	0.421155
22.Eb	EDTA	29.04.20	1.79758	2.91322	4.04212	6.7099	30.9535	0.404421	1.65324	2.07091	0.961545	7.51804	0.573859	0.286581	0.959453	9.7556	0.3584	20.5181	9.07855	4.65572	21.7613	3.22142	7.24053	1.91054	1.13517	1.01593	0.281003	0.425339
23.Ea	EDTA	05.05.20_7:00	2.19782	5.39553	4.96043	6.87515	33.3382	1.15539	2.80863	3.07987	1.40153	12.3383	0.333298	0	1.61489	23.7172	0	21.7237	11.625	7.00694	30.2165	7.11502	11.0762	3.26186	1.66022	1.23976	0.655441	1.0508
23.Ea	EDTA	05.05.20_7:00	2.42862	5.11244	3.83293	7.47132	30.0408	0.770491	2.99202	3.26884	0.234285	9.68518	0.809539	0	1.08008	22.909	1.99142	23.0534	11.2799	8.1958	30.2681	5.27002	11.3552	2.88812	1.67835	0.948297	0.201513	0.0592686
23.Eb	EDTA	05.05.20_7:00	1.28229	4.83213	4.56647	6.15556	28.9837	0.818603	2.70195	2.15389	0.923195	8.95513	1.24603	0.20988	1.77875	20.767	0.651954	19.6297	10.6439	6.52372	27.9134	7.16383	10.0687	3.45292	1.43988	1.81013	0.0509012	0.469268
23.Eb	EDTA	05.05.20_7:00	1.95586	5.05108	3.91661	7.14151	31.5595	1.1784	2.67406	3.07081	0	8.71108	0.697974	0.257993	1.84709	21.7439	1.60653	21.0557	10.319	6.67922	28.4057	4.77983	10.7381	2.51299	1.47614	1.59258	0.486699	0.254506
24.Ea	EDTA	05.05.20_21:00	0.687515	3.98633	3.05756	6.20786	27.6317	0.381411	1.91193	1.91263	0	7.59195	1.32134	0.317958	0.749573	2.49765	0.380016	20.8981	7.31165	5.34463	29.0409	4.23596	8.59394	2.57574	0.877872	1.17421	0	1.2537
24.Ea	EDTA	05.05.20_21:00	1.78363	4.15159	3.04501	5.44783	27.6763	1.15539	1.67974	1.69857	2.55831	7.99289	0.255901	0	1.85545	2.37144	0.0181292	21.4475	7.85901	5.30279	29.1281	4.00725	8.54095	1.29554	1.38061	1.03058	0.308894	0.416274
24.Eb	EDTA	05.05.20_21:00	1.13098	3.61608	2.67685	5.58031	28.6957	0.794199	1.52564	1.51867	1.92448	8.31085	0.469965	0.177806	1.23767	2.76052	0	18.8181	7.74257	5.72186	30.994	4.47512	9.22916	2.59805	1.00478	1.01524	0	1.4601
24.Eb	EDTA	05.05.20_21:00	0.815814	3.68999	3.00387	5.41505	29.2368	0.889028	1.98096	2.09671	0	8.41613	0.188265	0.0899488	1.17631	2.11136	2.59108	19.4031	6.68131	5.46526	28.4259	3.61817	8.07377	1.98166	1.48102	0.889726	0.299829	0.119932
25.Ea	EDTA	06.05.20_7:00	2.82885	5.05247	5.02109	9.33515	33.8131	2.12739	3.07848	4.26176	1.93215	11.1704	2.03326	0.333298	2.16295	11.9053	1.81641	20.8158	12.689	9.01858	72.263	6.87655	12.8097	4.37262	1.76272	1.8429	0.218248	0.914828
25.Ea	EDTA	06.05.20_7:00	2.17062	5.76439	5.88432	10.4459	36.4892	1.94471	3.62375	3.93334	0	10.9988	1.03336	0.333298	2.21316	13.1346	1.39037	22.9181	17.6181	8.53397	84.7373	10.008	12.7664	4.57484	2.54018	3.2535	0.241258	0.598264
25.Eb	EDTA	06.05.20_7:00	2.59108	4.65363	4.51905	8.32479	33.5321	1.91193	2.77795	3.95077	4.39703	9.67821	3.10358	0.180595	3.12589	11.6682	3.44873	20.3933	12.7881	8.53467	71.4333	6.56835	12.5426	3.95565	1.83663	1.59816	0.255203	0.823484
25.Eb	EDTA	06.05.20_7:00	3.01851	5.77136	4.15786	7.41903	32.1277	0.953875	3.28418	3.45571	1.59816	10.7039	2.25081	0.575951	3.16912	14.5138	4.20109	20.4414	17.5574	7.66586	88.1672	10.0512	12.7114	4.73242	2.29962	2.41537	0.718195	1.27183
26.Ea	EDTA	06.05.20_21:00	1.73901	3.86361	5.2233	9.0897	40.3431	1.76341	2.6894	3.00526	0	10.7792	1.87986	0.144336	2.44047	3.41666	3.20259	26.9219	12.0727	6.53767	32.8913	6.03772	11.8251	3.63491	1.72994	1.57027	0.22801	0.79908
26.Ea	EDTA	06.05.20_21:00	1.50333	5.18844	4.70383	9.09389	37.8538	1.12471	2.31775	3.51776	0.504829	9.33515	2.00328	0	2.19363	3.67535	1.44476	24.5623	12.6256	5.9924	33.8758	7.24959	11.4988	3.55193	2.19712	2.26894	0.700764	0.263571
26.Eb	EDTA	06.05.20_21:00	2.65802	4.20388	5.0197	8.97884	39.6535	1.8443	2.53809	3.33787	0.294251	9.00882	2.52345	0.244047	3.05407	2.90486	3.16355	27.2461	11.9402	6.54464	32.7469	6.0447	11.5971	3.91103	1.46637	1.47404	0	0.655441
26.Eb	EDTA	06.05.20_21:00	1.64627	5.26723	4.84538	8.33316	37.2813	1.64767	2.95855	3.6356	2.49067	10.646	2.51717	0.611512	2.7138	3.4836	4.65014	25.2756	13.7294	6.07049	33.1688	8.77593	12.1605	3.96472	2.17411	1.51379	0.839522	1.08706
27.Ea	EDTA	07.05.20_7:00	1.88613	4.88722	5.27211	9.17198	31.9478	1.72785	2.44744	3.46686	0	15.8366	1.56469	0.40721	1.66091	12.7441	3.19771	20.744	10.6732	7.49503	28.0515	5.94289	13.0984	3.16703	0.676359	1.85057	0.12551	0.715406
27.Ea	EDTA	07.05.20_7:00	1.28299	4.91162	4.53927	8.57163	30.1956	0.0997106	2.90486	2.79608	3.83084	14.7195	1.32483	0.00557822	2.34285	12.5803	3.28069	19.583	11.5483	6.55719	27.7935	8.45588	12.3816	3.51985	1.45731	1.94122	0.666597	0.230799
27.Eb	EDTA	07.05.20_7:00	2.41885	4.64526	5.09221	9.22288	31.5999	1.84151	2.62176	4.01283	0	15.771	1.09473	0.146428	2.10578	13.9197	3.29952	21.6679	10.6153	8.39034	27.1213	5.60959	12.5273	3.67605	1.83942	1.82687	0.306802	0.472057
27.Eb	EDTA	07.05.20_7:00	1.59746	6.06213	4.60621	8.51794	31.3433	0.526444	2.72496	3.48917	2.62385	15.2055	2.14134	0.474148	2.49137	13.6401	1.9963	19.9184	12.0594	7.5027	27.5264	8.29899	13.2901	3.65303	1.64278	1.60374	0.0913433	0.225918
28.Ea	EDTA	07.05.20_21:00	1.54517	2.02001	4.67943	6.88561	36.8755	1.56748	2.01792	3.27441	0	17.4068	0.97061	0.373043	1.67765	7.79904	2.24105	23.1252	8.70202	4.8914	23.038	4.59018	8.27319	2.54088	0.876477	1.36597	0.262176	1.56051
28.Ea	EDTA	07.05.20_21:00	1.37224	3.35042	3.88104	6.96789	36.7353	1.11843	2.12739	3.67535	0	16.386	0.633128	0.0983161	2.08416	9.02486	2.11972	21.9294	9.1413	3.54077	23.3455	6.34871	8.59673	2.36726	1.73273	1.51518	0.17153	0
28.Eb	EDTA	07.05.20_21:00	2.06255	3.76948	5.04829	7.52013	39.887	1.86522	2.77307	3.91451	0	19.7364	0.750967	0.451836	1.83802	10.669	2.28498	21.4238	9.39581	5.46596	24.3231	4.28268	9.72841	2.74657	1.71809	1.85197	0.271241	0.525747
28.Eb	EDTA	07.05.20_21:00	0.703553	2.95855	4.47931	7.98452	36.9508	1.42314	2.46557	3.71509	0	23.1698	1.14493	0.00557822	2.54925	9.51644	1.40292	20.8019	9.86508	5.06572	26.447	6.52442	11.2171	2.02698	1.20908	1.66301	0.0801869	0.101105
29.Ea	EDTA	11.05.20	1.68114	2.20549	1.62047	3.37273	11.3761	0.87578	1.73064	1.86452	0	9.51225	0.484608	0.371649	0	10.7639	1.64697	8.322	7.99986	7.41973	19.977	3.63839	7.50967	1.93425	1.10867	0.60175	0.239166	0.0885542
29.Ea	EDTA	11.05.20	1.50751	2.10578	1.91751	3.26605	10.4571	0.476938	1.59746	1.41129	2.16226	8.43078	0.81442	0.0718195	0.895304	10.8454	1.77527	8.33665	8.58557	5.26723	21.1456	3.55821	6.73709	1.6128	1.37852	0.798382	0.247533	0.263571
29.Eb	EDTA	11.05.20	1.75784	2.14622	1.50612	3.71579	11.9144	0.449744	1.58142	1.587	2.26266	9.1169	0.225221	0.170136	0.953875	14.0724	0.438587	9.94596	9.44811	7.48876	22.0061	3.95147	7.16243	1.98654	0.952481	0.633825	0.0174319	0.439285
29.Eb	EDTA	11.05.20	0.843705	2.38957	1.31018	3.16773	12.6437	0.52505	2.39933	0.875083	1.3318	9.14688	0.328418	0	1.13935	11.876	1.05289	9.49831	7.85831	5.05805	21.5222	3.44873	7.12617	1.59886	1.23627	1.02151	0	0.23568
30.Ea	EDTA	13.05.20	1.32204	1.94889	1.43709	3.74647	10.8545	0.0404421	5.21354	7.13663	0	10.2827	0.0948297	0.452533	1.44964	9.46763	0	7.70631	12.2226	8.09818	28.0326	5.47502	9.76188	3.11753	1.35551	0.774675	0.396053	0.537601
30.Ea	EDTA	13.05.20	1.17073	2.27312	1.58003	4.4298	10.8001	0	4.36914	4.90116	1.36806	11.6892	1.20559	0.398145	1.31576	9.9362	2.12879	8.2704	11.5448	4.90186	28.9475	4.71708	7.7593	2.19363	0.802566	1.22093	0.394659	0.54039
30.Eb	EDTA	13.05.20	0.6401	2.90904	1.26835	3.19353	12.5043	0.917617	4.38518	7.19172	0.554335	12.4213	1.14423	0.211972	1.47125	12.8473	0.0432312	9.74793	13.3633	6.48259	27.919	5.72255	9.54503	1.56539	1.53262	0.559216	0.0990134	0.138758
30.Eb	EDTA	13.05.20	1.72437	2.50113	1.64	3.82038	14.101	0.823484	4.34822	5.21563	0.614998	11.1	1.19932	0.253112	1.67974	11.413	0.909249	9.886	12.0852	5.16613	28.656	5.3272	8.93491	2.3547	1.37991	1.40292	0.283095	0.715406
31.Ea	EDTA	15.05.20	0.393264	2.11136	1.48102	4.16065	8.19719	1.177	3.77645	5.9164	0.820695	14.7927	0.452533	0.436495	1.9963	9.71935	0.545271	5.92058	14.0899	6.95255	22.5918	5.7881	8.82056	2.48161	1.22721	1.2809	0.71959	0.23568
31.Ea	EDTA	15.05.20	0	1.7418	1.50821	3.71021	8.42729	0.587805	4.24084	5.03434	0	16.9954	0.903671	0.201513	1.4601	9.3212	1.53052	7.9141	12.9993	6.09141	23.082	3.86152	7.79486	2.12739	1.29345	1.1275	0.158979	0.68124
31.Eb	EDTA	15.05.20	1.21954	2.96413	1.61001	4.47861	10.6795	0.877872	4.21225	6.14371	0	17.715	0.76561	0.20988	1.65464	13.4798	1.28996	9.43904	16.2591	7.24122	24.0805	5.64725	8.77035	2.12391	1.23558	1.27671	0.596172	0
31.Eb	EDTA	15.05.20	1.68253	2.15389	1.13865	3.8671	10.3343	0.858348	4.29174	5.00227	4.02329	17.5679	0.826273	0.136666	1.73761	10.7248	1.47823	8.7829	14.4511	6.35359	23.2967	4.35101	8.72085	2.08835	1.41547	1.27462	0.237772	0.433009
32.Ea	EDTA	20.05.20	1.26416	1.79409	1.36806	3.10846	6.48049	0.0195238	5.63051	10.25	0	10.3316	1.19792	0	1.60234	29.6071	0.481818	3.57145	8.69783	5.78949	17.2618	5.69885	7.89736	2.07649	1.30042	1.06683	0.310288	0.941324
32.Ea	EDTA	20.05.20	0	0.99362	1.07729	3.72346	6.02657	0.686121	6.08653	7.57801	1.36527	11.6571	0.619182	0.288673	1.29415	32.3432	2.37074	5.20796	8.79615	5.74138	17.0993	3.68162	6.4268	1.75295	0.918314	0.757243	0.196632	0
32.Eb	EDTA	20.05.20	1.09961	1.29694	1.44476	2.01095	6.82774	1.14772	6.16672	7.54733	0.264965	8.65321	0.307499	0.122023	0.796988	34.6149	0.738416	5.00784	10.3574	6.1723	16.4474	4.65502	6.85284	1.51867	0.807447	0.600356	0.360492	0.853467
32.Eb	EDTA	20.05.20	1.48659	1.19653	0.560611	2.82328	5.86968	0.634522	6.3243	7.58986	2.51926	10.0784	0.654046	0.211972	1.88265	32.1542	0	5.52801	8.38406	5.76997	16.2005	3.56588	6.70083	1.76132	1.12889	0.789318	0.0460203	0
1.Na	NaOH	03.03.20	0.492278	0	0	0.407907	1.72158	0	0.420458	0.590594	6.63738	0.596869	0.651257	0.119932	3.44873	0.398843	1.46847	0.338179	0.78095	0	0.976188	0.278214	0.516682	0.128299	0.218945	0.247533	0.381411	0.172925
1.Na	NaOH	03.03.20	0	0.567584	0	0	1.86034	0	0.469268	0.628944	11.0135	0.764216	0.881358	0.652651	4.39145	0.948994	1.8701	0.36119	0.626155	0	1.08217	0.416972	1.23069	0.00627549	0.372346	0.690304	0.529233	0.554335
1.Nb	NaOH	03.03.20	0.175714	0.506223	0.35352	0.979674	1.52843	0.155493	0.15619	0.248928	7.85204	0.667991	0.435798	0.369557	4.14183	0.636614	2.17829	1.30321	0.956664	0	0.960848	0.159676	0.937838	0.0522958	0.233588	0.560611	0.226615	0.156887
1.Nb	NaOH	03.03.20	0.306105	0.32005	0.126904	0.0306802	2.07091	0.497159	0.252414	0.774675	9.12666	0	0.601053	0.228707	4.80424	0.878569	1.94401	1.24882	0.762124	0	1.5375	0.411394	0.567584	0.0585713	0.112959	0.573859	0.0397448	0
2.Na	NaOH	05.03.20	0	0.032772	0.407907	0.147125	0.127602	0	0.34306	0.00557822	13.2266	0.659624	1.8701	0.248928	4.82307	0.0369557	0.596869	0.523655	0.52505	0	1.42942	0.456019	0.677056	0.082976	0.421155	0.754454	0.239166	0
2.Na	NaOH	05.03.20	0	0.156887	0.413485	0.543876	0.833943	0	0.875083	0.455322	13.5613	1.39316	1.78642	0.15619	6.58857	0.378621	2.43768	0.907855	0.691699	0	0.608026	0.284489	0.975491	0.0718195	0.378621	0.805355	0.448349	1.1275
2.Nb	NaOH	05.03.20	0	0.370951	0.444166	0.669386	1.5884	0.248231	0.581529	0.370254	15.6581	1.19234	0.976188	0.304013	4.61319	0.46857	1.96911	2.66848	0.417669	0	1.69787	0.606631	0.672175	0.522958	0.211275	0.391172	0.0871596	0.22801
2.Nb	NaOH	05.03.20	0.183384	0.14085	0.283792	0.473451	1.91472	0.4609	0.50204	0.611512	14.1394	0.618485	1.13238	0.152006	5.03852	0.584318	2.87906	2.45372	0.598961	0.138758	0.889726	0.995712	0.545968	0	0.297737	0.85277	0.232891	0.332601
3.Na	NaOH	06.03.20	0	0.541087	0.0529931	0.795593	0.308196	0.0167347	0.165255	0.0550849	25.5712	1.82268	3.00317	0.564794	17.2506	0.39954	7.84367	0.286581	0.766308	0	0.54806	0.456019	0.633825	0	0.132483	0.460203	0.181292	1.16166
3.Na	NaOH	06.03.20	0	0.0634522	0.2817	0.859743	0.751665	0.667991	0.49925	0.638706	37.2499	0	2.46278	0.793501	18.6333	0.622668	7.7091	0.685423	0.549454	0	0.951783	0.178503	0.50971	0	0.265663	0.423247	0.349336	0.0474148
3.Nb	NaOH	06.03.20	0.0746087	0.193843	0.00278911	0.498553	0.558519	0.506223	0.338179	0.382108	23.8476	0	1.90566	0.76561	17.6425	0.398145	8.21392	0.241955	0.605934	0	0.713315	0	0.315169	0.0620577	0.155493	0.37653	0.057874	0.279608
3.Nb	NaOH	06.03.20	0	0.270544	0.36119	0.577345	0.6659	0.378621	0.116445	0.328418	15.2704	1.36666	1.65813	0.831852	19.3731	0.527839	5.42342	0.34306	0.264268	0	0.375832	0.535509	0.641495	0.0111564	0.41488	0.253809	0.440679	0.224523
4.Na	NaOH	10.03.20	0	0.213367	0	0.382805	0.853467	0.704947	2.22083	2.0995	34.0229	1.95307	2.04721	0.453927	27.0209	0.639403	16.9348	0.912736	1.0487	0	0.867413	0.402329	1.1519	0.296343	0.452533	0.282397	0.232891	0.54039
4.Na	NaOH	10.03.20	0	0.228707	0.315867	0.542482	1.28996	0.859045	2.44535	3.04571	42.9781	2.18317	2.42443	0.859743	29.6684	1.2293	18.7588	0.452533	0.549454	0.00139455	1.21814	0.336088	0.925984	0.172925	0.57107	0.403723	0.341666	0.512499
4.Nb	NaOH	10.03.20	0.181989	0.328418	0.486002	1.16097	0.495764	1.91054	2.536	3.36645	29.75	1.27462	0.379319	0.872294	27.3465	1.16724	18.4451	1.11634	0.396751	0	0.716801	0.30471	1.2537	0	0.172227	0.276122	0.332601	0.460203
4.Nb	NaOH	10.03.20	0.564794	0.354217	0.355611	1.60304	0.969215	2.15947	2.70265	3.19213	32.795	2.14971	1.72855	1.05777	28.3959	0.810933	20.0697	0.459506	0.782345	0	0.778859	0.745389	0	0.0927379	0.0753059	0.3842	0.20221	0.324931
6.Na	NaOH	17.03.20	0	0.297737	0	0	0.12551	0	0.275424	0.195238	12.3676	0.6401	2.81212	0.434404	12.3753	0.248231	3.28627	0.172227	0.506223	0	0.692396	0.477635	0.75794	0.538298	0.519471	0.36607	0.293554	0.591291
6.Na	NaOH	17.03.20	0.0195238	0.234285	0	0.24335	0.383502	0.527839	0.0655441	0.185476	19.5523	1.42942	2.20828	0.608723	12.6695	0.300526	3.637	0	0.242652	0	0.315169	0.271241	0.35352	0	0.22034	0.31238	0.505526	0.186173
6.Nb	NaOH	17.03.20	0.24335	0.112959	0.0488094	0.0948297	0.415577	0	0.120629	0.387686	13.2462	1.69229	1.41966	0.594777	12.514	0.400934	2.84768	0.245442	0.137364	0	0.569675	0.288673	0.613604	0.584318	0.479727	0.372346	0	0.443468
6.Nb	NaOH	17.03.20	0	0.229404	0.393264	0.246139	0.862532	0.292856	0.426734	0.417669	13.9783	1.69369	0.671478	0.425339	14.3339	0.304013	2.69846	0.0843705	0.444166	0	0.53272	0.582226	0	0	0.293554	0.658927	0.25102	0.070425
7.Na	NaOH	19.03.20	0.328418	0.193146	0.139455	0.579437	0.260782	0.172227	0.589896	0.286581	10.5233	1.18398	3.53031	0.0432312	12.233	0.218248	4.24084	0.0355611	0.286581	0	0.255203	0.398843	0.42255	0.460203	0.0815814	0.451138	0.184081	0
7.Na	NaOH	19.03.20	0.0515985	0.165952	0	0.663111	0.272635	0.251717	0.209183	0.5634	16.8922	1.67207	2.48579	0.387686	13.4714	0.548757	4.25897	0.175017	0.193843	0	0.287278	0.138061	0.423944	0.271938	0.290067	0.12551	0.108775	0.0634522
7.Nb	NaOH	19.03.20	0.231496	0.36886	0.124115	0.605934	0.598264	0.322839	0.479727	0.598264	17.0219	0.377227	2.37981	0.273333	13.9281	1.01384	5.87247	0	0.537601	0	0.306105	0.211275	0.767702	0.218248	0.280305	0.245442	0.0592686	0
7.Nb	NaOH	19.03.20	0.167347	0.43022	0.00348639	0.0739114	0.635219	0.172925	0.554335	0.556427	18.9625	2.64756	2.64756	0.646376	15.2606	0.419064	3.46895	0	0.456019	0	0.389081	0.545271	0.3584	0.0913433	0.294948	0.132483	0.438587	0.22034
9.Na	NaOH	24.03.20	0.271241	0.133877	0	0.16386	0.415577	0.440679	0.487397	0.370951	21.3123	0	1.37782	0.721682	10.7959	1.40153	1.88404	0.285186	0.449046	0	0.205697	0.115748	0.771189	0.488791	0.380016	0.151309	0.14085	0
9.Na	NaOH	24.03.20	0	0.612209	0.602447	0.0278911	0.429523	0	0.242652	0.576648	22.7452	1.06195	1.4608	0.402329	9.60011	1.26207	0.267057	0	1.34296	0	0.99362	0.656835	1.0243	0	0.433706	0	0.431615	0.400934
9.Nb	NaOH	24.03.20	0.126904	0.211972	0.0257993	0.380016	0.257993	0.00488094	0.461597	0.180595	19.8954	1.00757	0.869505	0.787226	10.1015	1.39177	3.12659	0	0.645679	0.00139455	0.522958	0.377924	1.00966	0.511801	0.25102	0.464387	0.275424	0
9.Nb	NaOH	24.03.20	0	0.299829	0	0	0.213367	0.848586	0.568281	0.662413	17.0666	1.83454	0.359795	0	10.1865	1.41617	1.63302	0.407907	0	0	0.652651	0.299829	0.946902	0.434404	0.400934	0.333298	0	0.621971
10.Na	NaOH	26.03.20	0	0.531325	0.160374	0.262176	0.370254	0.13318	0.0962242	0.418366	31.7275	2.43908	1.73971	1.27671	23.2932	2.46209	9.11341	0.236377	0.589896	0	0.475543	0.250322	0.858348	0	0.802566	0.0390475	0.268452	0.179898
10.Na	NaOH	26.03.20	0.139455	0.250322	0	0.0460203	0.674267	0	0.816512	0.942021	25.0587	2.74518	0.522958	1.51797	22.6043	3.03316	14.541	0.730049	0.389081	0	0.755848	0.481121	0.482516	0.576648	0.397448	0.0264965	0.435101	0
10.Nb	NaOH	26.03.20	0.103197	0.68891	0.0613604	0.370254	0.234982	0.218945	0.39187	0.940627	38.8049	1.82896	1.01872	1.03058	21.0382	2.26127	5.94498	0.409302	0.287278	0	0.492975	0.734233	0.566886	0.803961	0.628944	0.568978	0	0
10.Nb	NaOH	26.03.20	0.363979	0.49925	0	0	0.415577	0.239166	0.716104	0.250322	23.1119	1.68602	2.202	1.4078	21.0431	2.61967	7.09968	0.302618	0.369557	0	0.850678	0.18687	0.478332	0.115051	0.685423	0	0.619879	0.211275
11.Na	NaOH	30.03.20	0.373741	0.386989	0.11017	0	0.793501	0.032772	0.466478	1.36876	17.4696	0.463689	1.78712	0.697974	15.8421	0.983161	5.89339	0.619879	0.634522	0	0.444863	0.0278911	1.36666	0.436495	0.598961	0.449046	0.284489	0
11.Na	NaOH	30.03.20	0	0	0.1025	0.135272	0.693791	0.470662	0	0.718195	18.3997	0.828365	1.10797	0	16.075	1.08078	7.02367	0.0244047	0.634522	0	1.10728	0.1025	0.917617	0.207091	0.545271	0.551546	0	0.467176
11.Nb	NaOH	30.03.20	0	0.559914	0.0111564	0.207091	0.608026	0.0244047	0.308196	0.325628	24.1049	1.59746	0.709131	0.875083	13.8326	0.801869	4.82167	0.213367	0.619879	0.162466	1.00199	0.633128	1.02081	0.863926	0.666597	0.366768	0.135272	0.153401
11.Nb	NaOH	30.03.20	0.207789	0.690304	0	0.375832	1.04522	0	0.919709	0.49158	25.4764	0.57107	0	0	14.525	0.912736	6.54952	0.101802	0	0	0.285186	0.573162	1.27323	0.316564	0.345849	0.25869	0.865321	0.29704
12.Na	NaOH	01.04.20	0.375832	0.221037	0.113656	0.49158	0.257295	0.297737	0.276819	0.495764	22.9711	1.31228	0.359098	0.63243	4.91511	0.937838	2.47254	0.245442	0.199421	0	0	0.260782	0.36886	0.387686	0.430917	0.268452	0	0
12.Na	NaOH	01.04.20	0	0.189659	0.025102	1.15887	0.447652	0.141547	0.0969215	0.510407	8.47122	1.62954	0.730049	1.09333	6.29781	0.73493	1.34365	0	0.679845	0	0.435798	0.0613604	0.280305	0.485305	0	0.315169	0.538298	0.0362584
12.Nb	NaOH	01.04.20	0.221037	0.238469	0.186173	0.230101	0.184081	0	0.33539	0.598961	12.931	2.06952	0.253112	0.634522	5.38368	1.10518	1.2042	0.291462	0.414183	0	0.499948	0.21755	0.542482	0.207789	0.428825	0.712617	0.501342	0.375832
12.Nb	NaOH	01.04.20	0	0.633825	0.37653	0	0.643587	0.177108	0	0.0139455	10.7646	1.17979	0.807447	0.177806	7.66098	1.08566	2.32124	0	0	0	0.486699	0.367465	0	0.231496	0.424642	0.379319	0.456717	0
13.Na	NaOH	03.04.20	0	0.515288	0.208486	0.569675	0.594777	0	0.346547	0.625458	11.0177	1.11355	0.398145	0.575254	6.20995	1.23279	4.75404	0.556427	0.79141	0	0.749573	0	0.990134	0.139455	0.390475	0.596172	0.00557822	0
13.Na	NaOH	03.04.20	0	0.781648	0	0	0.785134	0.218945	0.32005	0.795593	7.96709	0.988042	0.283095	0.110867	6.13604	0.801171	1.27532	0.106683	0.841613	0	1.27114	0.35073	1.44894	0.172227	0	0.748178	0.130391	0
13.Nb	NaOH	03.04.20	0.0557822	0.575254	0.21267	0.0139455	0.777464	0.120629	0.522261	1.12541	12.9659	1.20071	0.886937	0.483213	6.9902	1.27183	6.31594	0.441376	0.310986	0	1.55284	0.181989	1.11425	0.892515	0.49158	0.684726	0	0.475543
13.Nb	NaOH	03.04.20	0.050204	0.575254	0.0543876	0.746087	0.614998	0.249625	0.591988	0.737022	25.3746	0.769097	0.623366	0.0927379	8.06052	1.32622	2.92508	0.981069	0.424642	0	0.954572	0.232891	0	0	0.670083	0.743297	0.502737	0.654743
14.Na	NaOH	06.04.20	0.0237074	0.95527	0.580135	0.842311	0.749573	0.83743	1.31995	1.37712	17.3566	3.29324	0.956664	0.674964	19.1605	1.79898	8.96698	0.944113	1.11285	0	0.580135	0.33539	0.97828	0.683332	1.09682	1.26904	0.180595	0.0223129
14.Na	NaOH	06.04.20	0.513893	1.24046	0.423247	0.745389	0.794896	0.617788	1.00478	1.67904	20.0258	3.56378	1.02221	0.40721	19.6297	1.40989	8.27459	0.216156	1.24882	0	0.720985	1.1777	1.80734	0.221734	0.567584	0.622668	0.515985	0.213367
14.Nb	NaOH	06.04.20	0.426734	0.75794	0.0216156	0.0181292	0.209183	0.100408	0.820695	1.26068	21.3695	1.47962	1.54865	0.784437	17.7778	0	7.70352	0	0.735627	0	0.899488	0.872294	1.02081	1.27044	0.948994	0.882753	0	0.50971
14.Nb	NaOH	06.04.20	0	1.07102	0.605237	0.211972	0.844403	0.973399	0.999198	0.882056	19.4694	1.35481	0.958756	0.0697277	20.2113	1.4329	7.01461	0.155493	0.566189	0	0.996409	0.405118	0	0.298435	0.505526	0.478332	0.428825	0.460203
15.Na	NaOH	08.04.20	0	0.437193	0	0.635219	0.313077	0.349336	0.570373	0.721682	16.6405	0.943416	0.581529	0.779556	5.39204	0.430917	2.98295	0	0.493672	0	0.161071	0.351428	0.776767	0.26636	0	0.578043	0	0.440679
15.Na	NaOH	08.04.20	0.154098	0.209183	0.544573	0.22801	0.778859	0.195935	0.307499	0.72726	13.5927	0.377227	0.395356	0.777464	7.60729	0.607328	2.72147	0.170136	0.283095	0	0.205697	0.589199	0.661019	0	0.128996	0.646376	0.604539	0
15.Nb	NaOH	08.04.20	0	0.380713	0.109473	0.142942	0.328418	0.124115	0.486002	0.760032	8.8861	3.05128	0.75027	0.60942	5.8641	0.221037	2.21176	0.421155	0.255901	0	0.525747	0.587107	0.644981	0.715406	1.1519	0.627549	0.274727	0.19454
15.Nb	NaOH	08.04.20	0	0.185476	0.162466	0.0467176	0.393962	0.307499	0.648468	0.0934351	13.7782	0.511801	0.720985	0.5634	6.26922	0.64289	1.50054	0.82209	0.230799	0.0278911	0.106683	0.135272	0	0.112959	0.386989	0.525747	0.62476	0
16.Na	NaOH	15.04.20	0	0.342363	0	0	0.575951	0.35352	0.0571767	0	16.1259	1.30461	0.669386	0.689607	7.1185	0.22034	0.278214	0.900882	0.501342	0	0.298435	0	0.61709	0.138758	1.19444	0.700066	0.22801	0.459506
16.Na	NaOH	15.04.20	0	0.303316	0	0.311683	0.294948	0.908552	0.49158	0.462992	12.7427	1.08496	0.644284	0.615696	10.4194	0.654743	2.41397	0.271938	0.746087	0.564097	0.160374	0.0536903	0.389081	0.244744	0.364676	0.421853	0.149217	0.533417
16.Nb	NaOH	15.04.20	0	0.418366	0.00697277	0.0474148	0.264965	0.323537	0.79629	0.588502	11.5462	3.6112	0.486002	0.35352	8.36523	0.381411	2.4084	1.09612	0.439982	0	0.269846	0.26636	0.665202	0.462295	0.0139455	0.490186	0.470662	0.449744
16.Nb	NaOH	15.04.20	0	0.589199	0.183384	0.314472	0.486699	0.172227	0.208486	0.163163	12.2107	0.532022	0.873688	0.426036	8.93212	0.806052	1.69926	0.162466	0.145034	0	0.275424	0.0662413	0	0	0.290765	0.223826	0.60175	0.153401
17.Na	NaOH	17.04.20	0	0.610815	0	0	0.292856	0	0.238469	0.562005	3.61957	0.118537	0.667991	0.193146	2.17899	0.268452	1.66998	0.76561	0.651257	0	0.154796	0.35073	0.767005	0	0	0.2817	0.0104592	0
17.Na	NaOH	17.04.20	0	0.180595	0	0.158979	0.746087	0.108775	0.327023	0.741206	12.7623	1.17003	0.635917	0.0683332	2.59248	0.507618	1.31646	0.263571	0.660321	0	0.435798	0.365373	0.78095	0.000697277	0.228707	0.357006	0	0.208486
17.Nb	NaOH	17.04.20	0	0.773978	0	0.0446257	0.486699	0	0.354914	0	9.60708	2.32402	0.531325	0.313077	3.70115	0.994317	4.199	0	0.298435	0	0.36886	0.495764	0.728655	0.339574	0.370951	0.579437	0.00697277	0.0474148
17.Nb	NaOH	17.04.20	0.139455	0.324931	0.315169	0.382108	0.656835	0.0557822	0.325628	0.259387	6.51257	0.685423	0.50692	0.0425339	3.0485	0.453927	0.651257	0.550152	0.124115	0	0.717498	0.406513	0.363281	0	0.238469	0.244047	0.200119	0.299829
18.Na	NaOH	20.04.20	0	0.995712	0.163163	0.0223129	0.462295	0	0.88345	0.441376	12.2804	2.37074	1.33668	0.323537	2.08416	0.677753	0.624063	0.557822	0.44556	0	0.348639	0	1.43848	0.257295	0.262873	0.641495	0.310986	0
18.Na	NaOH	20.04.20	0.130391	0.163163	0	0.279608	0.815117	0	0.301224	0.320747	6.44005	0.270544	0.602447	0.411394	2.46139	0.564794	0.182687	0	1.10797	0	0.763518	0.451138	1.54726	0.0320747	0.446257	0.439285	0	0
18.Nb	NaOH	20.04.20	0	0.826273	0.44556	0.522261	0.479727	0	0.778859	0.764913	7.69445	1.47335	0.827668	0.416972	3.7381	0.700764	2.80305	1.01872	1.27114	0	1.32483	0.614301	1.59119	0.370951	0.655441	0.752362	0.57874	0.283792
18.Nb	NaOH	20.04.20	0.672175	0.640798	0.147125	0.17153	1.03615	0.0815814	0.403723	0.595475	9.15804	0.977583	0.636614	0.430917	4.03305	0.381411	1.72367	0.403026	1.41617	0.184081	1.26626	0.113656	1.6128	0.225221	0.3842	0.403723	0.333996	0.0509012
19.Na	NaOH	22.04.20	0.0257993	0.54806	0	0	0.432312	0.67357	0.0934351	0.91413	12.7162	1.35899	0.0641495	0.41488	1.95517	1.02779	0.0488094	0.0509012	0.965032	0	0.293554	0.211275	1.20559	0.0132483	0.095527	0	0.114353	0.15619
19.Na	NaOH	22.04.20	0	0.350033	0	0	0.310986	0.29704	0.298435	0.322142	0.0355611	0	0.173622	0.302618	1.56887	0.186173	2.41955	0.325628	1.03615	0	0.580135	0.409302	0.545968	0.0341666	0.244047	0.516682	0.0592686	0.14085
19.Nb	NaOH	22.04.20	0	0.169438	0.204302	0	0.315169	0.188962	0.51738	1.30321	2.46976	1.26626	0.823484	0.211275	1.69787	0.948297	2.24244	2.02629	0.886937	0	0.658927	0.370254	0.863926	0.513196	0.467873	0.365373	0.622668	0.39187
19.Nb	NaOH	22.04.20	0	0.239863	0.0320747	0	0.504829	0.225221	0.495764	0.967821	8.08074	0.847192	0.29704	0.167347	2.11414	0.50204	1.27114	0	0.370254	0	0.649165	0.239863	1.14632	0.020221	0.0474148	0.0257993	0	0
20.Na	NaOH	24.04.20	0.418366	0.324234	0.587107	0.380016	0.700066	0.392567	0.0306802	0.726563	3.43897	1.2816	1.02988	0.419761	3.2535	0.790712	0	0.490883	1.00338	0	0.589896	0.444863	1.5117	0.341666	0.318656	0.497159	0.290067	0.746087
20.Na	NaOH	24.04.20	0	0.0313775	0.453927	0	0.816512	0.170833	0.457414	0.437193	3.74368	0.997106	0.419761	0.111564	3.25071	0.459506	1.25859	0.290067	1.0508	0	1.16097	0.272635	0.798382	0.122721	0.581529	0.583621	0.177806	0.0760032
20.Nb	NaOH	24.04.20	0	0.497856	0	0.533417	0.561308	0.294948	0.813722	0.360492	5.53499	0	0.983858	0.260782	3.40411	0.824879	0	0.282397	1.21396	0	0.910644	0.594777	1.18258	0	0.435798	0.566189	0	0.822787
20.Nb	NaOH	24.04.20	0.180595	0.147125	0	0	0.585016	0.267754	0.357006	0.449744	5.88781	1.15678	0.300526	0.201513	3.3804	0.444863	0.183384	0	0.600356	0	0.674267	0.247533	1.18677	0.0697277	0.608026	0.520169	0.195935	0.0334693
21.Na	NaOH	27.04.20	0.412788	0	0.0446257	0.0899488	0.657532	0.119932	0.319353	0	31.3363	0.280305	1.28508	0.416972	15.352	0.166649	2.55413	0.739811	0.810236	0	1.12889	0.108078	0.704947	0.0725168	0.185476	0.278214	0.0711223	0
21.Na	NaOH	27.04.20	0.0460203	0.361887	0.0509012	0	0.997106	0.679845	0.276819	0.20988	23.6816	1.61977	1.45243	0.0969215	15.0842	0.532022	6.72594	0.142942	0.403723	0	0.416972	0.223129	0.956664	0	0.241955	0.701461	0.206394	0.863229
21.Nb	NaOH	27.04.20	0.573162	0.240561	0.00767005	0	0.813722	0.078095	0.161768	0.351428	33.1723	0.939232	0.838824	0.572465	13.2636	0.672872	3.18586	0.0990134	0.760729	0	0.237074	0.00418366	0.896001	0	0.541784	0.549454	0.351428	0.2817
21.Nb	NaOH	27.04.20	0	0.238469	0.368162	0.0836733	0.612209	0.177806	0.610117	0	20.9915	1.21675	2.25918	0.492975	14.7091	0.260782	4.65572	0.0962242	0.741903	0	0	0.71192	0.817906	0.294948	0.209183	0.267754	0.219642	0.411394
22.Na	NaOH	29.04.20	0	0.115748	0	0.142942	0.968518	0.0543876	0.180595	0.456019	14.1108	1.03894	0.496461	0.272635	3.73392	0.365373	1.50263	0.191054	0.393264	0	0.573859	0.275424	0.599658	0	0.412091	0.210578	0.0223129	0.496461
22.Na	NaOH	29.04.20	0.0481121	0.112959	0.622668	0.680542	0.867413	0.224523	0.406513	0.181292	9.12387	1.33389	0.750967	0.477635	4.71917	0.393264	0.601053	0	0.295646	0	0.150612	0.0195238	0.892515	0	0.0620577	0.298435	0.827668	0.714012
22.Nb	NaOH	29.04.20	1.76062	0	0	0.234982	1.03615	0.090646	0.184081	0.0697277	14.23	0.699369	0.608026	0.334693	4.63271	0.549454	0.0773978	0.0969215	0.292856	0	0.180595	0.204999	0.123418	0.0383502	0.253809	0.301224	0	0.137364
22.Nb	NaOH	29.04.20	0	0.0195238	0	0.569675	0.973399	0.0962242	0.393264	0.114353	10.7074	0.731444	0	0.179898	5.11174	0.126904	1.40362	0.460203	0	0	0	0.245442	0.89112	0	0	0.133877	0.43022	0.177806
23.Na	NaOH	05.05.20_7:00	0.157585	0.0801869	0	0.308196	1.39874	0.485305	0.449046	0.481121	25.2826	1.02221	0.339574	0.317958	7.78928	0.68124	1.92518	0.462295	0	0	1.02151	0.297737	0.943416	0	0.414183	0.533417	0.00418366	0.363979
23.Na	NaOH	05.05.20_7:00	0	0.457414	0.462295	1.41268	1.17143	0.177806	0.246139	0.158979	17.2855	1.80176	1.31925	0.857651	9.61754	0.208486	0.912736	0	0.184081	0.210578	0.158979	0.604539	1.00338	0	0.234285	0.12551	0.708434	0.229404
23.Nb	NaOH	05.05.20_7:00	1.32762	0.231496	0.149915	0.0927379	1.65673	0	0.253809	0.318656	17.9563	1.19095	0.3842	0.451138	8.01171	0.50692	1.07869	0.472057	0.386292	0	0.36607	0	0.451138	0	0.291462	0.462295	0.0244047	0.291462
23.Nb	NaOH	05.05.20_7:00	0	0.265663	0.177108	0	1.01105	0.53272	0.283792	0	19.5154	1.45243	0	0	10.6725	0.0857651	1.57654	1.19165	0.595475	0	0.324234	0.420458	0.783739	0	0	0.301921	0.694488	0.39187
24.Na	NaOH	05.05.20_21:00	0.112262	0.352822	0	0.0620577	1.53959	0	0.401632	0	14.8234	0.689607	0.396751	0.766308	5.37601	0.21755	2.62804	0.359098	0.575254	0	0.207789	0.36119	0.649862	0.359795	0.286581	0.190357	0.0836733	0.174319
24.Na	NaOH	05.05.20_21:00	0	0.537601	0.200816	0.229404	0.803961	0.126207	0.172227	0.277516	9.70261	0.86044	0.0697277	0.227312	5.99728	0.267754	3.13426	0.0746087	0.134574	0.0927379	0.16386	0.538298	0.772583	0	0.534114	0	0.211972	0
24.Nb	NaOH	05.05.20_21:00	1.13586	0.597567	0	0.375832	1.52146	0	0.405815	0.032772	12.1298	1.33598	0.725865	0.431615	11.1292	0.633825	3.27232	0.0432312	0.401632	0	0.105289	0.184778	0.345152	0.00627549	0.311683	0.874386	0.226615	0
24.Nb	NaOH	05.05.20_21:00	0	0.248928	0	0	1.59119	0	0.700066	0.653349	7.8367	1.06753	0.329812	0.157585	7.8611	0.237772	2.85326	0.639403	0.724471	0	0	0.590594	0.702158	0	0.463689	0	0.128299	0.193843
25.Na	NaOH	06.05.20_7:00	0.241258	0.602447	0	0.137364	2.31775	0	0.659624	0.559216	20.7677	0	0.511801	0.780253	7.45598	0.0969215	4.32451	0.593383	0.625458	0	1.2293	0	1.23697	0	0.652651	0.336785	0	0.139455
25.Na	NaOH	06.05.20_7:00	0	0.176411	0.308894	0.923195	1.86173	0	0.746087	0.195935	16.013	1.44267	0.138758	0.330509	8.65181	0.23568	2.59038	0.666597	0.407907	0	0.49158	0.753059	0.928076	0.200119	0.57874	0.240561	0.32005	0
25.Nb	NaOH	06.05.20_7:00	0	0.228707	0	0.0822787	1.93215	0	0.697277	0.573859	20.9539	1.81153	0.354217	0.819998	12.2191	0.561308	3.69766	0.995014	0.93714	0	0.389778	0	0.764216	0	0.426734	0.545968	0.251717	0
25.Nb	NaOH	06.05.20_7:00	0	0.391172	0.139455	0.547363	1.83733	0.439982	0.810933	0.538995	25.1703	1.47892	0.612209	0.308894	12.0029	0.446257	4.06234	1.23976	0.985253	0	0.134574	0.621274	0.898093	0	0.158282	0.402329	0.3842	0.369557
26.Na	NaOH	06.05.20_21:00	0	0.519471	0	0.717498	2.5876	0.363281	0.494369	0.352125	25.6312	1.28578	1.14214	0.620577	14.7167	0	5.75463	0.976188	0.656835	0	0.981069	0.144336	1.03127	0	0.596172	0.26636	0.285884	0.0676359
26.Na	NaOH	06.05.20_21:00	0	0.0662413	0.101802	0.190357	2.93763	0.458111	0.579437	0.839522	17.6244	1.70972	0.667294	0.0885542	15.4231	0.451836	3.41247	0.587805	0.159676	0	0.33539	0.513893	0.928076	0.391172	0.131088	0.247533	0.141547	0.878569
26.Nb	NaOH	06.05.20_21:00	0	0.226615	0.274727	0.550849	2.65663	0	0.607328	0.432312	19.454	1.26765	0.513196	0.345849	16.6782	0.937838	3.16773	0.939232	0.626155	0.337482	0.239863	0.145034	0.783739	0.151309	0.286581	0.198027	0	0.0223129
26.Nb	NaOH	06.05.20_21:00	0	0.144336	0.35352	0.370254	2.60572	0.536206	0.250322	0.203605	16.4188	1.50263	0.403723	0.241955	15.603	0.222431	2.14552	1.29833	0.724471	0	0	0.515288	0.866018	0	0.20988	0.329812	0	0.284489
27.Na	NaOH	07.05.20_7:00	0.127602	0.393264	0.103197	0.262873	1.87568	0	0.507618	0.590594	18.4451	1.6658	1.29972	0.292159	11.9276	0	2.91183	0.610117	0.573162	0.0767005	1.18746	0.0411394	0.597567	0.147125	0.749573	0.239166	0	0.0648468
27.Na	NaOH	07.05.20_7:00	0	0.556427	0.20221	0.356309	1.94192	0.179898	0.655441	0.426036	20.4588	1.30182	1.37364	0.856256	13.431	0.201513	2.66918	0.0257993	0	0	0.412091	0.261479	0.529931	0	0.709131	0.564097	0.434404	0.715406
27.Nb	NaOH	07.05.20_7:00	0	0.253112	0.530628	0.401632	2.03396	0.142245	0.172925	0.522261	16.5199	0	0.631733	0.496461	12.1814	0.209183	2.83234	0.467176	1.84778	0	0.16386	0	0.524352	0	0.587107	0.698672	0	0.185476
27.Nb	NaOH	07.05.20_7:00	0	0.596869	0.191054	0.000697277	2.11833	0	0.205697	0.918314	12.8139	1.04103	1.08566	0.631036	13.6638	0.261479	2.32124	1.04731	0.975491	0	0.0969215	0.247533	0.508315	0	0.888331	0.406513	0.328418	0.612209
28.Na	NaOH	07.05.20_21:00	0.122023	0.538298	0	0.257295	0.918314	0.184081	0.396751	0.518774	7.74954	0.541784	0.596172	0.187568	5.48269	0.986647	1.2537	0.429523	0.168044	0	0.317958	0.151309	0.861137	0.174319	0.333298	0.139455	0.271241	0.41488
28.Na	NaOH	07.05.20_21:00	0.21755	0.444863	0	0.888331	1.67835	0.0111564	0.167347	0.366768	6.71129	1.86591	0.785831	0.333298	3.9445	0.411394	0.785134	0.253809	0.36886	0	0	0.415577	0.538995	0.0529931	0.173622	0.446257	0.319353	0
28.Nb	NaOH	07.05.20_21:00	0	0.0397448	0	0.531325	1.40292	0.481818	0.164557	0.152704	5.15915	0	0.121326	0.319353	5.65492	0.739811	1.6379	0.354217	0.234982	0	0.514591	0.105986	0.91413	0	0.184778	0.112262	0.17153	0
28.Nb	NaOH	07.05.20_21:00	0	0.549454	0.695883	0.151309	1.79619	0	0.451138	0.792107	16.5589	0.942719	0.420458	0.0383502	6.97974	0.446257	0.651954	1.01175	0.585713	0	0	0.515985	0.549454	0.0739114	0.119932	0.485305	0.117143	0
29.Na	NaOH	11.05.20	0.525747	0.622668	0	0.0522958	0.936443	0	0.698672	0.75027	20.8751	3.14054	0.946902	0.271938	12.5064	0.9476	3.97657	0.415577	0.138758	0	0.418366	0	0.424642	0.315867	0.439982	0.309591	0	0.0550849
29.Na	NaOH	11.05.20	0	0.20221	0	0.503434	0.714709	0.251717	0.505526	0.730049	30.7206	0.794199	0.895304	0.592686	13.9225	0.153401	2.58411	0.0571767	0	0	0.536206	0.323537	0.534114	0	0.184778	0.0627549	0.324931	0
29.Nb	NaOH	11.05.20	0	0	0.516682	0.285884	0.52505	0.53272	0.25869	0.545968	21.7892	1.03267	1.35063	0.534812	14.3911	0.54806	3.71718	0.205697	0.34306	0	0.00348639	0	0.631733	0	0.126904	0.583621	0.0739114	0.434404
29.Nb	NaOH	11.05.20	0.00139455	0.43789	0.310288	0	0.504829	0.352822	0.484608	0.318656	26.0084	0.310986	0.86044	0.158282	18.1892	0.1792	2.97319	0.377227	0.384897	0	0.490186	0.292856	0.365373	0	0.225221	0.458111	0	0.0104592
30.Na	NaOH	13.05.20	0.921103	0.15619	0	0	1.11146	0.0753059	0.488791	0.256598	9.60848	1.86522	0.419761	0.794896	4.04909	0.544573	2.42443	0.613604	0.250322	0	0.664505	0.192448	0.878569	0.591988	0.47624	0.421155	0.0223129	0.287278
30.Na	NaOH	13.05.20	0	0.403723	0	0.0683332	0.824182	0.247533	0.299132	0.211275	16.6182	2.4328	0.527142	0.293554	3.93125	0.103894	0.472057	0	0.370951	0.0104592	0.451138	0.387686	0.909947	0.0118537	0.456019	0.589896	0	0
30.Nb	NaOH	13.05.20	0.20221	0.0355611	0.0181292	0.333298	1.05637	0.0111564	0.287278	0.15619	18.7588	1.77318	0.357703	0.360492	4.47722	0.996409	1.75923	0.207091	0.78862	0	0.548757	0.00488094	0.827668	0.0620577	0	0.290765	0.303316	0
30.Nb	NaOH	13.05.20	0.40721	0.439982	0	0.0529931	0.690304	0.564794	0.446955	0.474846	15.3917	0	0.105289	0.269846	6.72384	0.653349	0.514591	0.444166	0.901579	0	0.192448	0.479029	0.454625	0	0.343758	0.615696	0.340969	0.743995
31.Na	NaOH	15.05.20	0.219642	0	0	0.0550849	0.685423	0.0306802	1.0236	0.43789	16.1266	1.19792	2.39166	0.412788	10.4675	0.80675	6.44284	0.248928	0.889726	0	0.370951	0	0.776767	0	0.54806	0.451138	0	0
31.Na	NaOH	15.05.20	0.310288	0.184081	0.141547	0	0.590594	0.472057	0.913433	0.385594	19.9456	1.06683	1.95098	0.145034	16.0952	0.0404421	6.4024	0.255901	0.995712	0	0.3584	0.431615	0.715406	0.250322	0.738416	0.473451	0.204302	0.0411394
31.Nb	NaOH	15.05.20	0	0.309591	0.0543876	0.879266	0.408604	0.0237074	0.992923	0.172925	18.2735	1.42105	2.64547	0.134574	9.90552	0.573859	5.63888	0	0.568281	0	0.292856	0	1.02291	0.179898	0.215459	0.886937	0.161768	0
31.Nb	NaOH	15.05.20	0.835338	0.486002	0.280305	0.370951	0.930865	0	1.04661	0.72726	19.9456	1.10449	2.29334	0.23568	14.4308	0.444166	4.01283	0.420458	0.960151	0	0.211972	0.800474	0.776069	0.109473	0.200119	0.604539	0.239863	0.156887
32.Na	NaOH	20.05.20	0.0990134	0.164557	0	0	0.515985	0	0.0962242	0.178503	12.3941	1.97818	1.12819	0.530628	9.54712	2.19573	3.53031	0.749573	0.0773978	0.112262	0.538995	0.172227	0.863229	0	0.232891	0.418366	0.234285	0.153401
32.Na	NaOH	20.05.20	0	0.188962	0	0.320747	0.596172	0	0.264965	0.132483	14.7439	0.75027	0.595475	0.0278911	12.6653	0.886937	3.08127	0.318656	0.135272	0.172227	0.209183	0.513196	0.511801	0.174319	0.294948	0.222431	0.225918	0.421155
32.Nb	NaOH	20.05.20	0	0.0571767	0.449046	0.282397	0.472754	0	0.605237	0.611512	22.2766	1.54029	0.80675	0.294251	9.86159	1.97399	3.00875	0	0.6401	0	0	0	0.403723	0.614301	0.349336	0.429523	0	0.388383
32.Nb	NaOH	20.05.20	0	0.227312	0.112959	0.187568	0.723774	0	0.0899488	0.19454	15.7124	0.392567	0.700764	0	9.24032	0.93226	3.25698	0.413485	0.865321	0	0	0.408604	0.935746	0	0.264268	0.16386	0.198027	0
